# Supplementary material for: The Effects of Hospitalisation on the Serum Metabolome in COVID-19 Patients
Source: Metabolites. 2023 Aug 16;13(8):951. doi: 10.3390/metabo13080951 (PMC10456321; doi:10.3390/metabo13080951)
Supplement: Supplementary file 1 [file metabolites-13-00951-s001.zip]

Archive with 2 entries (2 files):
- metabolites-2480546-supplementary figures.pdf
- metabolites-2480546-supplementary tables.xlsx
