# Supplementary material for: The Effects of Hospitalisation on the Serum Metabolome in COVID-19 Patients
Source: Metabolites. 2023 Aug 16;13(8):951. doi: 10.3390/metabo13080951 (PMC10456321; doi:10.3390/metabo13080951)
Supplement: Supplementary file 1 [file metabolites-13-00951-s001.zip › metabolites-2480546-supplementary tables.xlsx]

## Sheet: Explanations
Table	Explanation
Table S1	Percentage of missing samples for each metabolite.
	The percentage of missing values is displayed for the Geneva, St. Gallen, Ticino and for all cohorts toghether
	The column "metabolite removed" indicates if the metabolite was dropped from the analyses. A metabolite was removed if more than 20% of samples in all cohorts
	was missing.
Table S2	Relative distributions of biochemical families
	For each of the 1086 measured metabolites, information about their biochemical family was obtained from Metabolon inc.
	This table shows the percentage of the total number of metabolite compounds present in a biochemical family.
	These distributions were calculated for all 1086 metabolites ("measured metabolites"), the list of dropped metabolitese, the list of analysed metabolites, and all
	significant and consistently changed metabolites after meta-analysis.
Table S3	Regression outcomes before and after meta-analysis
	Column	Explanation
	metabolite	List of analysed metabolites
	estimateGeneva	Regression coefficient (Beta) for the samples in the Geneva cohort (See methods for more info)
	estimateStGallen	Regression coefficient (Beta) for the samples in the St. Gallen cohort (See methods for more info)
	estimateTicino	Regression coefficient (Beta) for the samples in the Ticino cohort (See methods for more info)
	CI_Geneva	95% confidence interval Geneva cohort
	CI_StGallen	95% confidence interval St. Gallen cohort
	CI_Ticino	95% confidence interval Ticino cohort
	SE	Standard error
	estimateMeta	Meta-analysed regression estimate (See methods for more info)
	estimatepval	Meta-analysed regression p-value
	estimateFDR	Meta-analysed regression FDR corrected p-value (alpha=0.05)
	ConfInt	95% confidence interval of the meta-analysed regressions
	QE	Cochran’s Q-test statistic for heterogeneity.
	Qpval	Cochran’s Q-test p-value
	QFDR	Cochran’s Q-test FDR corrected p-value (alpha=0.05)
Table S4	List of analysed metabolites that could be mapped onto the MetaAnalyst 5.0 database
	Metabolites are given by their compound name, HMDB ID, Pubchem ID, KEGG ID, and SMILES
Table S5	Pathway enrichment results
	Column	Explanation
	Pathway	Pathway as present in the KEGG homo sapiens reference pathway library
	total	Total number of known metabolites in a pathway
	expected	Number of metabolic species in a pathway that is expected to be found in a healthy average and ageless adult
	hits	Number of metabolic species found in a pathway.
	Raw p	Nominal p-value obtained by performing a fisher exact test (See methods for more details)
	Holm p	Corrected p-value by the benjamini-holm procedure
	FDR	Corrected p-value by the false discovery rate (alpha=0.05)
	Enrichment ratio	Number of hits divided by the expected number of hits
Table S6	Differential serum concentrations between moderate and severe patients in Ticino
	Column	Explanation
	Metabolite	List of analysed metabolites
	CI_95_time	Regression estimate and 95% confidence interval of the time variable (number of days after hospitalisation, see methods for more details)
	p_val_time	Regression p-value of the time variable (number of days after hospitalisation)
	p_val_trajectory	Regression p-value of the metabolite trajectory (See methods for more details)
	p_val_global	Regression p-value of the metabolite trajectory (See methods for more details)
	rank	Rank of the metabolite trajectory p-values
	FDR<0.05	Binary (true/false) indicating if the p value is significant (alpha=0.05), after FDR correction
Table S7	Disease severity dependent metabolite trajectories in Ticino
	Column	Explanation
	Metabolite	List of analysed metabolites
	CI_95_time	Regression estimate and 95% confidence interval of the time variable (number of days after hospitalisation, see methods for more details)
	p_val_time	Regression p-value of the time variable (number of days after hospitalisation)
	p_val_trajectory	Regression p-value of the metabolite trajectory (See methods for more details)
	p_val_global	Regression p-value of the metabolite trajectory (See methods for more details)
	rank	Rank of the metabolite trajectory p-values
	FDR<0.05	Binary (true/false) indicating if the p value is significant (alpha=0.05), after FDR correction
Table S8	Mortality-dependent metabolite trajectories in Geneva and St. Gallen
	Column	Explanation
	Metabolite	List of analysed metabolites
	CI_95_time	Regression estimate and 95% confidence interval of the time variable (number of days after hospitalisation, see methods for more details)
	p_val_time	Regression p-value of the time variable (number of days after hospitalisation)
	p_val_trajectory	Regression p-value of the metabolite trajectory (See methods for more details)
	p_val_global	Regression p-value of the metabolite trajectory (See methods for more details)
	rank	Rank of the metabolite trajectory p-values
	FDR<0.05	Binary (true/false) indicating if the p value is significant (alpha=0.05), after FDR correction

## Sheet: Table S1
metabolite	Geneva	St Gallen	Ticino	Total	metabolite_removed
gluconate	0.82716	0.898305	0.887097	0.866337	TRUE
N6,N6,N6-trimethyllysine	0.864198	0.881356	0.758065	0.836634	TRUE
X-12306	0.938272	0.932203	0.564516	0.821782	TRUE
X-21312	0.91358	0.881356	0.629032	0.816832	TRUE
X-13846	0.888889	0.881356	0.645161	0.811881	TRUE
X-21842	0.938272	0.898305	0.548387	0.806931	TRUE
X-12730	0.925926	0.847458	0.564516	0.792079	TRUE
X-21752	0.802469	0.847458	0.677419	0.777228	TRUE
lyxonate	0.753086	0.864407	0.677419	0.762376	TRUE
X-12818	0.901235	0.881356	0.467742	0.762376	TRUE
lactosyl-N-nervonoyl-sphingosine (d18:1/24:1)*	0.740741	0.932203	0.612903	0.757426	TRUE
3-hydroxyoleoylcarnitine	0.864198	0.813559	0.564516	0.757426	TRUE
X-11858	0.703704	0.847458	0.741935	0.757426	TRUE
X-17367	0.876543	0.864407	0.5	0.757426	TRUE
phosphate	0.851852	0.745763	0.580645	0.737624	TRUE
phytanate	0.839506	0.813559	0.532258	0.737624	TRUE
octadecadienedioate (C18:2-DC)*	0.876543	0.847458	0.435484	0.732673	TRUE
uridine	0.82716	0.830508	0.5	0.727723	TRUE
X-13695	0.82716	0.847458	0.483871	0.727723	TRUE
dodecenedioate (C12:1-DC)*	0.864198	0.779661	0.435484	0.707921	TRUE
X-17690	0.876543	0.762712	0.403226	0.69802	TRUE
sphingomyelin (d18:0/18:0, d19:0/17:0)*	0.91358	0.898305	0.193548	0.688119	TRUE
S-methylcysteine	0.851852	0.677966	0.467742	0.683168	TRUE
glutamine	0.802469	0.728814	0.483871	0.683168	TRUE
lignoceroylcarnitine (C24)*	0.740741	0.813559	0.419355	0.663366	TRUE
kynurenate	0.703704	0.711864	0.516129	0.648515	TRUE
heptenedioate (C7:1-DC)*	0.740741	0.694915	0.467742	0.643564	TRUE
3-hydroxydecanoylcarnitine	0.740741	0.644068	0.5	0.638614	TRUE
X-12221	0.666667	0.644068	0.580645	0.633663	TRUE
X-25937	0.777778	0.627119	0.435484	0.628713	TRUE
2-methoxyacetaminophen sulfate*	0.604938	0.711864	0.564516	0.623762	TRUE
1-palmitoleoylglycerol (16:1)*	0.703704	0.711864	0.403226	0.613861	TRUE
X-21742	0.753086	0.661017	0.370968	0.608911	TRUE
linoleoyl-arachidonoyl-glycerol (18:2/20:4) [1]*	0.654321	0.864407	0.290323	0.60396	TRUE
4-vinylphenol sulfate	0.654321	0.711864	0.419355	0.59901	TRUE
X-12726	0.654321	0.762712	0.354839	0.594059	TRUE
X-25457	0.703704	0.627119	0.387097	0.584158	TRUE
cytidine	0.790123	0.694915	0.177419	0.574257	TRUE
3-hydroxystachydrine*	0.246914	0.661017	0.870968	0.559406	TRUE
X-22834	0.580247	0.762712	0.33871	0.559406	TRUE
gamma-glutamylglutamate	0.592593	0.627119	0.435484	0.554455	TRUE
beta-citrylglutamate	0.62963	0.627119	0.370968	0.549505	TRUE
2S,3R-dihydroxybutyrate	0.641975	0.491525	0.451613	0.539604	TRUE
X-12812	0.604938	0.677966	0.322581	0.539604	TRUE
5alpha-androstan-3alpha,17beta-diol disulfate	0.592593	0.677966	0.322581	0.534653	TRUE
octadecenedioate (C18:1-DC)	0.654321	0.745763	0.177419	0.534653	TRUE
laurylcarnitine (C12)	0.641975	0.542373	0.354839	0.524752	TRUE
cytosine	0.333333	0.423729	0.854839	0.519802	TRUE
sphingomyelin (d17:1/16:0, d18:1/15:0, d16:1/17:0)*	0.62963	0.610169	0.274194	0.514851	TRUE
X-23780	0.592593	0.474576	0.435484	0.509901	TRUE
5-methyluridine (ribothymidine)	0.506173	0.610169	0.403226	0.50495	TRUE
X-11852	0.617284	0.677966	0.193548	0.50495	TRUE
X-12847	0.604938	0.661017	0.225806	0.50495	TRUE
4-methylguaiacol sulfate	0.469136	0.559322	0.467742	0.49505	TRUE
1-stearoyl-2-linoleoyl-GPC (18:0/18:2)*	0.765432	0.508475	0.129032	0.49505	TRUE
X-12013	0.555556	0.508475	0.403226	0.49505	TRUE
imidazole propionate	0.530864	0.644068	0.290323	0.490099	TRUE
sphingomyelin (d17:1/14:0, d16:1/15:0)*	0.617284	0.694915	0.129032	0.490099	TRUE
hypotaurine	0.654321	0.627119	0.0967742	0.475248	TRUE
X-24494	0.592593	0.423729	0.370968	0.475248	TRUE
oleoylcholine	0.54321	0.525424	0.322581	0.470297	TRUE
dihomo-linoleoylcarnitine (C20:2)*	0.37037	0.644068	0.419355	0.465347	TRUE
1-palmitoyl-2-oleoyl-GPE (16:0/18:1)	0.580247	0.474576	0.306452	0.465347	TRUE
2-hydroxyglutarate	0.54321	0.508475	0.306452	0.460396	TRUE
3-methoxycatechol sulfate (2)	0.358025	0.559322	0.5	0.460396	TRUE
1-oleoyl-GPE (18:1)	0.432099	0.423729	0.5	0.450495	TRUE
ursodeoxycholate	0.481481	0.457627	0.370968	0.440594	TRUE
guanidinoacetate	0.419753	0.491525	0.419355	0.440594	TRUE
arachidonoylcarnitine (C20:4)	0.419753	0.322034	0.564516	0.435644	TRUE
carotene diol (2)	0.592593	0.474576	0.177419	0.430693	TRUE
glycerophosphoethanolamine	0.555556	0.559322	0.129032	0.425743	TRUE
2-arachidonoylglycerol (20:4)	0.604938	0.355932	0.241935	0.420792	TRUE
3-methoxycatechol sulfate (1)	0.382716	0.525424	0.370968	0.420792	TRUE
octadecanedioate (C18-DC)	0.45679	0.59322	0.193548	0.415842	TRUE
adrenate (22:4n6)	0.518519	0.508475	0.177419	0.410891	TRUE
cysteine sulfinic acid	0.407407	0.559322	0.274194	0.410891	TRUE
gamma-glutamyl-2-aminobutyrate	0.493827	0.40678	0.290323	0.405941	TRUE
eicosapentaenoate (EPA; 20:5n3)	0.506173	0.40678	0.274194	0.405941	TRUE
X-19299	0.382716	0.305085	0.532258	0.405941	TRUE
nervonoylcarnitine (C24:1)*	0.493827	0.610169	0.0806452	0.40099	TRUE
X-13007	0.296296	0.491525	0.451613	0.40099	TRUE
6-hydroxyindole sulfate	0.395062	0.542373	0.241935	0.391089	TRUE
urate	0.395062	0.457627	0.322581	0.391089	TRUE
X-21285	0.469136	0.338983	0.33871	0.391089	TRUE
androstenediol (3alpha, 17alpha) monosulfate (2)	0.444444	0.288136	0.403226	0.386139	TRUE
glutarate (C5-DC)	0.666667	0.271186	0.129032	0.386139	TRUE
X-13728	0.432099	0.491525	0.193548	0.376238	TRUE
X-24410	0.395062	0.440678	0.290323	0.376238	TRUE
androstenediol (3beta,17beta) disulfate (1)	0.469136	0.457627	0.16129	0.371287	TRUE
palmitoyl dihydrosphingomyelin (d18:0/16:0)*	0.493827	0.542373	0.0483871	0.371287	TRUE
X-23787	0.493827	0.338983	0.241935	0.371287	TRUE
gamma-CEHC	0.469136	0.440678	0.16129	0.366337	TRUE
tryptophan	0.45679	0.525424	0.0967742	0.366337	TRUE
1-methyl-4-imidazoleacetate	0.419753	0.474576	0.177419	0.361386	TRUE
undecanedioate (C11-DC)	0.481481	0.457627	0.112903	0.361386	TRUE
1-dihomo-linolenylglycerol (20:3)	0.432099	0.389831	0.241935	0.361386	TRUE
1-stearoyl-2-linoleoyl-GPE (18:0/18:2)*	0.358025	0.389831	0.33871	0.361386	TRUE
X-17438	0.296296	0.491525	0.322581	0.361386	TRUE
N-formylmethionine	0.222222	0.440678	0.451613	0.356436	TRUE
X-18899	0.444444	0.372881	0.225806	0.356436	TRUE
X-23662	0.308642	0.355932	0.419355	0.356436	TRUE
sphingomyelin (d18:1/24:1, d18:2/24:0)*	0.555556	0.338983	0.0967742	0.351485	TRUE
taurocholate	0.432099	0.542373	0.0645161	0.351485	TRUE
tyrosine	0.444444	0.322034	0.258065	0.351485	TRUE
trimethylamine N-oxide	0.444444	0.457627	0.112903	0.346535	TRUE
X-11470	0.469136	0.322034	0.209677	0.346535	TRUE
X-15728	0.45679	0.271186	0.274194	0.346535	TRUE
5-hydroxyindole sulfate	0.209877	0.372881	0.483871	0.341584	TRUE
leucine	0.481481	0.440678	0.0645161	0.341584	TRUE
2-pyrrolidinone	0.345679	0.237288	0.419355	0.336634	TRUE
dihydroferulate	0.419753	0.440678	0.129032	0.336634	TRUE
1-(1-enyl-palmitoyl)-2-oleoyl-GPE (P-16:0/18:1)*	0.345679	0.59322	0.0806452	0.336634	TRUE
palmitoyl-linoleoyl-glycerol (16:0/18:2) [1]*	0.333333	0.508475	0.177419	0.336634	TRUE
N6-methyladenosine	0.148148	0.220339	0.693548	0.336634	TRUE
X-17612	0.296296	0.457627	0.274194	0.336634	TRUE
X-21383	0.419753	0.186441	0.370968	0.336634	TRUE
1-palmitoyl-2-linoleoyl-GPE (16:0/18:2)	0.296296	0.525424	0.193548	0.331683	TRUE
1-stearoyl-2-arachidonoyl-GPE (18:0/20:4)	0.308642	0.423729	0.274194	0.331683	TRUE
1-oleoyl-2-linoleoyl-GPE (18:1/18:2)*	0.419753	0.305085	0.241935	0.331683	TRUE
4-acetamidophenol	0.320988	0.457627	0.225806	0.331683	TRUE
N-palmitoylserine	0.320988	0.627119	0.0483871	0.326733	TRUE
fibrinopeptide A (7-16)*	0.382716	0.338983	0.241935	0.326733	TRUE
X-17325	0.271605	0.542373	0.193548	0.326733	TRUE
3beta-hydroxy-5-cholestenoate	0.222222	0.457627	0.322581	0.321782	TRUE
sphingomyelin (d18:2/24:2)*	0.345679	0.389831	0.225806	0.321782	TRUE
formiminoglutamate	0.0740741	0.338983	0.612903	0.316832	TRUE
tricosanoyl sphingomyelin (d18:1/23:0)*	0.345679	0.322034	0.274194	0.316832	TRUE
X-25957	0.407407	0.40678	0.112903	0.316832	TRUE
behenate (22:0)*	0.308642	0.372881	0.258065	0.311881	TRUE
X-12544	0.197531	0.559322	0.225806	0.311881	TRUE
X-24544	0.358025	0.355932	0.209677	0.311881	TRUE
glycerophosphoglycerol	0.395062	0.40678	0.0967742	0.306931	TRUE
X-12729	0.382716	0.389831	0.129032	0.306931	TRUE
X-18901	0.209877	0.525424	0.225806	0.306931	TRUE
X-23587	0.234568	0.508475	0.193548	0.30198	TRUE
phenylacetate	0.234568	0.508475	0.177419	0.29703	TRUE
glycosyl-N-behenoyl-sphingadienine (d18:2/22:0)*	0.358025	0.288136	0.225806	0.29703	TRUE
X-12015	0.259259	0.305085	0.33871	0.29703	TRUE
X-21788	0.345679	0.271186	0.258065	0.29703	TRUE
X-22143	0.283951	0.288136	0.322581	0.29703	TRUE
1-methyl-5-imidazoleacetate	0.283951	0.288136	0.306452	0.292079	TRUE
stearate (18:0)	0.296296	0.118644	0.451613	0.292079	TRUE
ribonate	0.345679	0.389831	0.112903	0.287129	TRUE
1-linolenoylglycerol (18:3)	0.222222	0.372881	0.290323	0.287129	TRUE
1-(1-enyl-palmitoyl)-2-arachidonoyl-GPC (P-16:0/20:4)*	0.37037	0.220339	0.225806	0.282178	TRUE
X-25271	0.333333	0.305085	0.177419	0.277228	TRUE
gamma-glutamyl-epsilon-lysine	0.296296	0.237288	0.274194	0.272277	TRUE
pregnenediol disulfate (C21H34O8S2)*	0.111111	0.288136	0.467742	0.272277	TRUE
3-methyl catechol sulfate (1)	0.37037	0.220339	0.177419	0.267327	TRUE
lignoceroyl sphingomyelin (d18:1/24:0)	0.395062	0.322034	0.0483871	0.267327	TRUE
adipoylcarnitine (C6-DC)	0.493827	0.20339	0.016129	0.262376	TRUE
ceramide (d18:1/17:0, d17:1/18:0)*	0.296296	0.305085	0.177419	0.262376	TRUE
5-dodecenoylcarnitine (C12:1)	0.382716	0.169492	0.193548	0.262376	TRUE
dihydroorotate	0.308642	0.220339	0.241935	0.262376	TRUE
X-24519	0.259259	0.322034	0.209677	0.262376	TRUE
X-26109	0.197531	0.305085	0.290323	0.257426	TRUE
3-hydroxyhexanoate	0.160494	0.372881	0.258065	0.252475	TRUE
cerotoylcarnitine (C26)*	0.283951	0.169492	0.290323	0.252475	TRUE
isoursodeoxycholate	0.320988	0.372881	0.0322581	0.247525	TRUE
hydroxy-CMPF*	0.308642	0.355932	0.0645161	0.247525	TRUE
X-12410	0.197531	0.186441	0.370968	0.247525	TRUE
sphingomyelin (d18:2/21:0, d16:2/23:0)*	0.45679	0.0847458	0.112903	0.242574	TRUE
1-linoleoylglycerol (18:2)	0.320988	0.355932	0.016129	0.237624	TRUE
2-hydroxynervonate*	0.123457	0.542373	0.0967742	0.237624	TRUE
X-12407	0.308642	0.220339	0.16129	0.237624	TRUE
N-acetylisoleucine	0.37037	0.220339	0.0645161	0.232673	TRUE
inosine	0.246914	0.186441	0.258065	0.232673	TRUE
hexadecanedioate (C16-DC)	0.271605	0.237288	0.16129	0.227723	TRUE
X-12104	0.222222	0.118644	0.322581	0.222772	TRUE
X-12216	0.296296	0.186441	0.16129	0.222772	TRUE
docosapentaenoate (n6 DPA; 22:5n6)	0.0864198	0.372881	0.241935	0.217822	TRUE
2-palmitoleoylglycerol (16:1)*	0.246914	0.338983	0.0645161	0.217822	TRUE
glycosyl-N-palmitoyl-sphingosine (d18:1/16:0)	0.345679	0.220339	0.0483871	0.217822	TRUE
X-15486	0.037037	0.0338983	0.629032	0.217822	TRUE
3-hydroxylaurate	0.246914	0.0677966	0.306452	0.212871	TRUE
dimethyl sulfone	0.197531	0.338983	0.112903	0.212871	TRUE
3-hydroxypalmitoylcarnitine	0.222222	0.271186	0.145161	0.212871	TRUE
taurochenodeoxycholate	0.234568	0.237288	0.16129	0.212871	TRUE
X-22776	0.234568	0.169492	0.225806	0.212871	TRUE
1-linoleoyl-2-arachidonoyl-GPC (18:2/20:4n6)*	0.209877	0.305085	0.112903	0.207921	TRUE
4-hydroxyphenylacetylglutamine	0.222222	0.135593	0.258065	0.207921	TRUE
X-11847	0.135802	0.169492	0.33871	0.207921	TRUE
X-12193	0.160494	0.152542	0.322581	0.207921	TRUE
X-18922	0.308642	0.20339	0.0806452	0.207921	TRUE
X-23276	0.209877	0.186441	0.225806	0.207921	TRUE
succinylglutamine	0.271605	0.237288	0.0645161	0.19802	FALSE
X-12713	0.234568	0.101695	0.241935	0.19802	FALSE
alpha-hydroxyisocaproate	0.185185	0.20339	0.193548	0.193069	FALSE
phenylpyruvate	0.17284	0.0677966	0.33871	0.193069	FALSE
carboxyethyl-GABA	0.123457	0.254237	0.209677	0.188119	FALSE
glycosyl ceramide (d18:1/23:1, d17:1/24:1)*	0.148148	0.20339	0.225806	0.188119	FALSE
GlcNAc sulfate conjugate of C21H34O2 steroid**	0.209877	0.169492	0.177419	0.188119	FALSE
X-24546	0.222222	0.118644	0.209677	0.188119	FALSE
N-acetyltryptophan	0.271605	0.0677966	0.177419	0.183168	FALSE
1-margaroylglycerol (17:0)	0.148148	0.322034	0.0967742	0.183168	FALSE
glycocholate	0.296296	0.118644	0.0967742	0.183168	FALSE
X-11843	0.17284	0.220339	0.16129	0.183168	FALSE
X-23641	0.234568	0.118644	0.177419	0.183168	FALSE
thioproline	0.0987654	0.0508475	0.403226	0.178218	FALSE
2-hydroxysebacate	0.333333	0.0847458	0.0645161	0.178218	FALSE
2-methylbutyrylcarnitine (C5)	0.148148	0.220339	0.16129	0.173267	FALSE
phenol sulfate	0.0987654	0.305085	0.145161	0.173267	FALSE
1-lignoceroyl-GPC (24:0)	0.222222	0.186441	0.0967742	0.173267	FALSE
sphingomyelin (d18:2/23:0, d18:1/23:1, d17:1/24:1)*	0.123457	0.0847458	0.322581	0.173267	FALSE
gamma-glutamylhistidine	0.197531	0.152542	0.16129	0.173267	FALSE
2-aminooctanoate	0.148148	0.169492	0.193548	0.168317	FALSE
p-cresol glucuronide*	0.0987654	0.338983	0.0967742	0.168317	FALSE
sphingomyelin (d18:2/24:1, d18:1/24:2)*	0.197531	0.254237	0.0483871	0.168317	FALSE
X-19141	0.271605	0.186441	0.016129	0.168317	FALSE
2-palmitoleoyl-GPC (16:1)*	0.0493827	0.491525	0	0.163366	FALSE
N-acetylkynurenine (2)	0.0246914	0.508475	0.016129	0.163366	FALSE
N-stearoyl-sphingosine (d18:1/18:0)*	0.111111	0.288136	0.112903	0.163366	FALSE
succinate	0.111111	0.118644	0.274194	0.163366	FALSE
cysteinylglycine	0.160494	0.237288	0.0967742	0.163366	FALSE
pelargonate (9:0)	0.148148	0.101695	0.241935	0.163366	FALSE
glycine	0.148148	0.220339	0.112903	0.158416	FALSE
X-11849	0.135802	0.118644	0.225806	0.158416	FALSE
X-23974	0.111111	0.20339	0.177419	0.158416	FALSE
methionine sulfoxide	0.160494	0.101695	0.193548	0.153465	FALSE
1-(1-enyl-palmitoyl)-2-palmitoleoyl-GPC (P-16:0/16:1)*	0.197531	0.20339	0.0483871	0.153465	FALSE
linoleoyl-docosahexaenoyl-glycerol (18:2/22:6) [2]*	0.197531	0.152542	0.0967742	0.153465	FALSE
sphingadienine	0.148148	0.288136	0.0322581	0.153465	FALSE
3-hydroxybutyrate (BHBA)	0.0617284	0.152542	0.258065	0.148515	FALSE
X-13507	0.0987654	0.237288	0.129032	0.148515	FALSE
X-17335	0.0740741	0.305085	0.0967742	0.148515	FALSE
X-21733	0.185185	0.152542	0.0967742	0.148515	FALSE
X-24422	0.148148	0.0847458	0.209677	0.148515	FALSE
3-methylhistidine	0.234568	0.0677966	0.0967742	0.143564	FALSE
N2,N2-dimethylguanosine	0.209877	0.0677966	0.129032	0.143564	FALSE
linoleoyl-docosahexaenoyl-glycerol (18:2/22:6) [1]*	0.185185	0.169492	0.0645161	0.143564	FALSE
bilirubin degradation product, C17H18N2O4 (2)**	0.160494	0.220339	0.0483871	0.143564	FALSE
alpha-tocopherol	0.246914	0.118644	0.016129	0.138614	FALSE
bilirubin degradation product, C17H20N2O5 (1)**	0.0617284	0.186441	0.177419	0.133663	FALSE
X-11850	0.123457	0.152542	0.129032	0.133663	FALSE
glucuronate	0.0864198	0.237288	0.0806452	0.128713	FALSE
1-methylxanthine	0.0740741	0.0677966	0.258065	0.128713	FALSE
beta-cryptoxanthin	0.160494	0.152542	0.0645161	0.128713	FALSE
1-oleoyl-2-arachidonoyl-GPE (18:1/20:4)*	0.17284	0.152542	0.0483871	0.128713	FALSE
N,N-dimethylalanine	0.0246914	0.186441	0.209677	0.128713	FALSE
creatinine	0.111111	0.20339	0.0806452	0.128713	FALSE
alanine	0.17284	0.118644	0.0806452	0.128713	FALSE
X-26108	0.037037	0.237288	0.145161	0.128713	FALSE
2-isopropylmalate	0.0987654	0.135593	0.145161	0.123762	FALSE
1-methylurate	0.209877	0.0338983	0.0967742	0.123762	FALSE
N-formylanthranilic acid	0.123457	0.118644	0.129032	0.123762	FALSE
2-hydroxystearate	0.111111	0.135593	0.129032	0.123762	FALSE
2-aminoadipate	0.0864198	0.169492	0.112903	0.118812	FALSE
pseudouridine	0.0617284	0.20339	0.112903	0.118812	FALSE
sucrose	0.111111	0.152542	0.0967742	0.118812	FALSE
X-12844	0.185185	0.101695	0.0483871	0.118812	FALSE
X-24949	0.160494	0.169492	0.016129	0.118812	FALSE
X-12707	0.135802	0.101695	0.0967742	0.113861	FALSE
5-acetylamino-6-amino-3-methyluracil	0.111111	0.0169492	0.193548	0.108911	FALSE
palmitoyl sphingomyelin (d18:1/16:0)	0.111111	0.101695	0.112903	0.108911	FALSE
myristoyl dihydrosphingomyelin (d18:0/14:0)*	0.0617284	0.101695	0.177419	0.108911	FALSE
dodecadienoate (12:2)*	0.123457	0.0508475	0.145161	0.108911	FALSE
palmitoleate (16:1n7)	0.135802	0.135593	0.0483871	0.108911	FALSE
X-11483	0.0987654	0.237288	0	0.108911	FALSE
X-24475	0.148148	0.118644	0.0483871	0.108911	FALSE
X-25371	0.135802	0.118644	0.0645161	0.108911	FALSE
4-acetamidophenylglucuronide	0.0617284	0.0847458	0.177419	0.10396	FALSE
glutamine_degradant*	0.0740741	0.169492	0.0806452	0.10396	FALSE
perfluorohexanesulfonate (PFHxS)	0.111111	0.0677966	0.129032	0.10396	FALSE
9,10-DiHOME	0.0864198	0.237288	0	0.10396	FALSE
trans-urocanate	0.111111	0.0677966	0.129032	0.10396	FALSE
X-11478	0	0.0677966	0.274194	0.10396	FALSE
X-16576	0.111111	0.135593	0.0645161	0.10396	FALSE
sphingomyelin (d18:1/22:1, d18:2/22:0, d16:1/24:1)*	0.0740741	0.237288	0	0.0990099	FALSE
N-oleoylserine	0.0987654	0.169492	0.0322581	0.0990099	FALSE
arachidonate (20:4n6)	0.123457	0.135593	0.0322581	0.0990099	FALSE
X-17323	0.0740741	0.220339	0.016129	0.0990099	FALSE
X-21607	0.0864198	0.118644	0.0967742	0.0990099	FALSE
X-23997	0.0864198	0.0677966	0.145161	0.0990099	FALSE
glycodeoxycholate 3-sulfate	0.0987654	0.169492	0.016129	0.0940594	FALSE
glucuronide of C12H22O4 (1)*	0.0864198	0.0677966	0.129032	0.0940594	FALSE
tetradecadienoate (14:2)*	0.111111	0.0847458	0.0806452	0.0940594	FALSE
N-acetylmethionine	0.0864198	0.118644	0.0806452	0.0940594	FALSE
7-methylxanthine	0.17284	0.0169492	0.0483871	0.0891089	FALSE
3-(3-amino-3-carboxypropyl)uridine*	0.123457	0.101695	0.0322581	0.0891089	FALSE
1-linoleoyl-GPE (18:2)*	0.0246914	0.0847458	0.177419	0.0891089	FALSE
5alpha-androstan-3beta,17beta-diol monosulfate (2)	0.111111	0.135593	0.016129	0.0891089	FALSE
X-12851	0.0864198	0.0677966	0.112903	0.0891089	FALSE
X-23644	0.17284	0.0169492	0.0483871	0.0891089	FALSE
X-25433	0.123457	0.0338983	0.0967742	0.0891089	FALSE
1-(1-enyl-palmitoyl)-GPC (P-16:0)*	0.0987654	0.152542	0	0.0841584	FALSE
1-(1-enyl-palmitoyl)-2-linoleoyl-GPC (P-16:0/18:2)*	0.160494	0.0338983	0.0322581	0.0841584	FALSE
gamma-glutamylserine	0.0740741	0.0677966	0.112903	0.0841584	FALSE
palmitoyl-sphingosine-phosphoethanolamine (d18:1/16:0)	0.0617284	0.101695	0.0967742	0.0841584	FALSE
3-(4-hydroxyphenyl)lactate	0.0864198	0.0338983	0.129032	0.0841584	FALSE
methionine	0.0617284	0.0508475	0.145161	0.0841584	FALSE
dimethylglycine	0.0864198	0.169492	0	0.0841584	FALSE
X-21310	0.111111	0.101695	0.0322581	0.0841584	FALSE
sphingosine 1-phosphate	0.135802	0.0508475	0.0322581	0.0792079	FALSE
4-ethylphenylsulfate	0.0740741	0.0338983	0.129032	0.0792079	FALSE
7-methylurate	0.0740741	0.0677966	0.0967742	0.0792079	FALSE
tauroursodeoxycholate	0.123457	0.0847458	0.016129	0.0792079	FALSE
nicotinamide	0.0740741	0.0338983	0.129032	0.0792079	FALSE
X-11444	0.123457	0.0338983	0.0645161	0.0792079	FALSE
X-24571	0.0123457	0.152542	0.0967742	0.0792079	FALSE
X-25563	0.0740741	0.135593	0.0322581	0.0792079	FALSE
6-oxopiperidine-2-carboxylate	0.0864198	0.0338983	0.0967742	0.0742574	FALSE
2,4-di-tert-butylphenol	0.0864198	0.135593	0	0.0742574	FALSE
2'-deoxyuridine	0.0246914	0.0677966	0.145161	0.0742574	FALSE
X-11979	0.0617284	0.0847458	0.0806452	0.0742574	FALSE
X-24669	0.135802	0.0338983	0.0322581	0.0742574	FALSE
ceramide (d18:2/24:1, d18:1/24:2)*	0.123457	0.0508475	0.016129	0.0693069	FALSE
gamma-glutamylleucine	0.0740741	0.0847458	0.0483871	0.0693069	FALSE
sphingosine	0.111111	0.0508475	0.0322581	0.0693069	FALSE
X-12411	0.0740741	0.0338983	0.0967742	0.0693069	FALSE
X-25983	0.0617284	0.118644	0.0322581	0.0693069	FALSE
N-acetyl-aspartyl-glutamate (NAAG)	0.0740741	0.0677966	0.0483871	0.0643564	FALSE
1-(1-enyl-oleoyl)-GPE (P-18:1)*	0.0740741	0.0677966	0.0483871	0.0643564	FALSE
ethyl beta-glucopyranoside	0.0493827	0.0508475	0.0967742	0.0643564	FALSE
bilirubin degradation product, C16H18N2O5 (2)**	0.0864198	0.0677966	0.0322581	0.0643564	FALSE
picolinate	0.037037	0.135593	0.0322581	0.0643564	FALSE
choline phosphate	0.0987654	0.0847458	0	0.0643564	FALSE
valine	0.0740741	0.101695	0.016129	0.0643564	FALSE
X-21319	0.0493827	0.0677966	0.0806452	0.0643564	FALSE
1-oleoylglycerol (18:1)	0.0617284	0.118644	0	0.0594059	FALSE
5alpha-pregnan-3beta,20alpha-diol monosulfate (2)	0.0740741	0.0677966	0.0322581	0.0594059	FALSE
2,3-dihydroxyisovalerate	0.0493827	0.0508475	0.0806452	0.0594059	FALSE
N6-methyllysine	0.0617284	0.0338983	0.0806452	0.0594059	FALSE
linoleoyl-linoleoyl-glycerol (18:2/18:2) [1]*	0.0123457	0.0847458	0.0967742	0.0594059	FALSE
2-hydroxyarachidate*	0.0246914	0.0847458	0.0806452	0.0594059	FALSE
N-linoleoylserine*	0	0.0508475	0.145161	0.0594059	FALSE
hexadecenedioate (C16:1-DC)*	0.0740741	0.0169492	0.0806452	0.0594059	FALSE
vanillic acid glycine	0.0246914	0.169492	0	0.0594059	FALSE
12-HHTrE	0.037037	0.152542	0	0.0594059	FALSE
orotate	0.0987654	0.0338983	0.0322581	0.0594059	FALSE
X-24556	0.0617284	0.0847458	0.0322581	0.0594059	FALSE
X-24812	0.0740741	0.0847458	0.016129	0.0594059	FALSE
suberate (C8-DC)	0.0740741	0.0169492	0.0645161	0.0544554	FALSE
1-myristoylglycerol (14:0)	0.0493827	0.118644	0	0.0544554	FALSE
deoxycarnitine	0.0617284	0.0677966	0.0322581	0.0544554	FALSE
N-acetyltaurine	0.0987654	0	0.0483871	0.0544554	FALSE
ascorbic acid 2-sulfate	0.0493827	0.101695	0.016129	0.0544554	FALSE
glutamine conjugate of C6H10O2 (2)*	0.0617284	0.0847458	0.016129	0.0544554	FALSE
tetrahydrocortisol glucuronide	0	0.0677966	0.112903	0.0544554	FALSE
X-12112	0.0740741	0.0169492	0.0645161	0.0544554	FALSE
X-12456	0.0617284	0.0338983	0.0645161	0.0544554	FALSE
1-palmitoyl-2-dihomo-linolenoyl-GPC (16:0/20:3n3 or 6)*	0.0987654	0.0338983	0	0.049505	FALSE
sphingomyelin (d18:2/18:1)*	0.0864198	0.0338983	0.016129	0.049505	FALSE
succinoyltaurine	0.037037	0.101695	0.016129	0.049505	FALSE
S-carboxyethylcysteine	0.0246914	0.0338983	0.0967742	0.049505	FALSE
branched-chain, straight-chain, or cyclopropyl 12:1 fatty acid*	0.0246914	0.118644	0.016129	0.049505	FALSE
oxindolylalanine	0.0493827	0.0169492	0.0806452	0.049505	FALSE
quinolinate	0.0123457	0.118644	0.0322581	0.049505	FALSE
citrulline	0	0.152542	0.016129	0.049505	FALSE
lactate	0.0493827	0.0847458	0.016129	0.049505	FALSE
X-21628	0.0864198	0.0338983	0.016129	0.049505	FALSE
X-24947	0.0987654	0	0.0322581	0.049505	FALSE
isovalerate (i5:0)	0.0617284	0.0677966	0	0.0445545	FALSE
1-palmitoylglycerol (16:0)	0.037037	0.0677966	0.0322581	0.0445545	FALSE
gamma-glutamylthreonine	0.0493827	0.0169492	0.0645161	0.0445545	FALSE
N-methyltaurine	0.037037	0.0338983	0.0645161	0.0445545	FALSE
oleate/vaccenate (18:1)	0.0864198	0	0.0322581	0.0445545	FALSE
cortolone glucuronide (1)	0	0.0677966	0.0806452	0.0445545	FALSE
glutamine conjugate of C7H12O2*	0.0246914	0.0677966	0.0483871	0.0445545	FALSE
1-heptadecenoylglycerol (17:1)*	0.0246914	0.0508475	0.0645161	0.0445545	FALSE
3-bromo-5-chloro-2,6-dihydroxybenzoic acid*	0.037037	0	0.0967742	0.0445545	FALSE
pantothenate	0.0123457	0.0508475	0.0806452	0.0445545	FALSE
pipecolate	0.0123457	0.0677966	0.0645161	0.0445545	FALSE
N-acetylvaline	0	0.0338983	0.112903	0.0445545	FALSE
1-palmitoyl-2-oleoyl-GPC (16:0/18:1)	0.0123457	0.0508475	0.0806452	0.0445545	FALSE
lysine	0.0740741	0.0508475	0	0.0445545	FALSE
glutamate	0.0123457	0.0847458	0.0483871	0.0445545	FALSE
X-14939	0.037037	0.0677966	0.0322581	0.0445545	FALSE
X-24953	0.037037	0.0169492	0.0806452	0.0445545	FALSE
X-26119	0.0493827	0.0338983	0.0483871	0.0445545	FALSE
1-methylguanidine	0.037037	0.0677966	0.016129	0.039604	FALSE
oleoylcarnitine (C18:1)	0.0617284	0.0338983	0.016129	0.039604	FALSE
1-palmitoleoyl-GPC (16:1)*	0.0123457	0.0847458	0.0322581	0.039604	FALSE
5alpha-androstan-3alpha,17alpha-diol monosulfate	0.0123457	0.0677966	0.0483871	0.039604	FALSE
N6,N6-dimethyllysine	0.0617284	0.0169492	0.0322581	0.039604	FALSE
phosphoethanolamine	0.0246914	0.0169492	0.0806452	0.039604	FALSE
X-12096	0.0246914	0.0338983	0.0645161	0.039604	FALSE
X-24456	0.0246914	0.0338983	0.0645161	0.039604	FALSE
7-methylguanine	0.0740741	0	0.016129	0.0346535	FALSE
thymol sulfate	0.0246914	0.0847458	0	0.0346535	FALSE
1-stearoyl-2-arachidonoyl-GPC (18:0/20:4)	0.0246914	0.0677966	0.016129	0.0346535	FALSE
oleoyl-linoleoyl-glycerol (18:1/18:2) [2]	0.037037	0.0169492	0.0483871	0.0346535	FALSE
histidine betaine (hercynine)*	0.0123457	0.0677966	0.0322581	0.0346535	FALSE
2-aminophenol sulfate	0.0493827	0	0.0483871	0.0346535	FALSE
N-linoleoyltaurine*	0.037037	0.0169492	0.0483871	0.0346535	FALSE
eugenol sulfate	0.0246914	0.0508475	0.0322581	0.0346535	FALSE
1-(1-enyl-palmitoyl)-2-oleoyl-GPC (P-16:0/18:1)*	0.0617284	0.0169492	0.016129	0.0346535	FALSE
palmitoleoylcarnitine (C16:1)*	0.0246914	0.0508475	0.0322581	0.0346535	FALSE
N,N,N-trimethyl-5-aminovalerate	0.0246914	0.0677966	0.016129	0.0346535	FALSE
3-carboxy-4-methyl-5-pentyl-2-furanpropionate (3-CMPFP)**	0.0246914	0.0508475	0.0322581	0.0346535	FALSE
glucuronide of C10H18O2 (7)*	0	0.118644	0	0.0346535	FALSE
bilirubin degradation product, C17H18N2O4 (3)**	0.0246914	0.0338983	0.0483871	0.0346535	FALSE
N-acetylalanine	0.0246914	0.0338983	0.0483871	0.0346535	FALSE
S-adenosylhomocysteine (SAH)	0.0246914	0.0169492	0.0645161	0.0346535	FALSE
histidine	0.037037	0.0677966	0	0.0346535	FALSE
nonadecanoate (19:0)	0.0493827	0.0338983	0.016129	0.0346535	FALSE
X-12680	0.0617284	0.0169492	0.016129	0.0346535	FALSE
X-17676	0.037037	0.0338983	0.0322581	0.0346535	FALSE
X-18887	0.037037	0.0169492	0.0483871	0.0346535	FALSE
X-23680	0.0123457	0	0.0967742	0.0346535	FALSE
X-24243	0.0493827	0.0338983	0.016129	0.0346535	FALSE
X-25519	0.0617284	0.0169492	0.016129	0.0346535	FALSE
xanthosine	0.0123457	0.0338983	0.0483871	0.029703	FALSE
alpha-hydroxyisovalerate	0.0246914	0.0338983	0.0322581	0.029703	FALSE
2-palmitoyl-GPC (16:0)*	0.0493827	0.0169492	0.016129	0.029703	FALSE
5alpha-androstan-3alpha,17beta-diol monosulfate (1)	0.037037	0.0508475	0	0.029703	FALSE
N-formylphenylalanine	0	0.0169492	0.0806452	0.029703	FALSE
1-palmitoyl-2-palmitoleoyl-GPC (16:0/16:1)*	0.037037	0.0508475	0	0.029703	FALSE
14-HDoHE/17-HDoHE	0.0246914	0.0508475	0.016129	0.029703	FALSE
N,N-dimethyl-pro-pro	0.0123457	0	0.0806452	0.029703	FALSE
allantoin	0.0246914	0.0508475	0.016129	0.029703	FALSE
glycerate	0.0123457	0.0677966	0.016129	0.029703	FALSE
3-aminoisobutyrate	0.0246914	0.0169492	0.0483871	0.029703	FALSE
cholate	0.0123457	0.0508475	0.0322581	0.029703	FALSE
N-palmitoyl-sphingosine (d18:1/16:0)	0.037037	0	0.0483871	0.029703	FALSE
ornithine	0.0617284	0	0.016129	0.029703	FALSE
proline	0.037037	0.0338983	0.016129	0.029703	FALSE
X-16397	0.0123457	0.0847458	0	0.029703	FALSE
X-24328	0.037037	0.0338983	0.016129	0.029703	FALSE
docosadienoate (22:2n6)	0.0246914	0	0.0483871	0.0247525	FALSE
N-acetylproline	0.0246914	0	0.0483871	0.0247525	FALSE
sphinganine-1-phosphate	0	0.0338983	0.0483871	0.0247525	FALSE
pregnenediol sulfate (C21H34O5S)*	0.0123457	0.0338983	0.0322581	0.0247525	FALSE
N-palmitoylglycine	0.0246914	0	0.0483871	0.0247525	FALSE
3beta-hydroxy-5-cholenoate	0.0246914	0.0169492	0.0322581	0.0247525	FALSE
sphingomyelin (d18:1/22:2, d18:2/22:1, d16:1/24:2)*	0.037037	0.0169492	0.016129	0.0247525	FALSE
glycochenodeoxycholate 3-sulfate	0.0246914	0.0508475	0	0.0247525	FALSE
bilirubin degradation product, C17H18N2O4 (1)**	0.0246914	0.0508475	0	0.0247525	FALSE
thyroxine	0.037037	0.0338983	0	0.0247525	FALSE
azelate (C9-DC)	0.0123457	0.0677966	0	0.0247525	FALSE
spermidine	0.0493827	0.0169492	0	0.0247525	FALSE
X-16935	0.0123457	0.0338983	0.0322581	0.0247525	FALSE
X-18921	0	0	0.0806452	0.0247525	FALSE
X-21286	0.0246914	0	0.0483871	0.0247525	FALSE
X-21470	0.0123457	0	0.0645161	0.0247525	FALSE
X-21736	0.0123457	0.0677966	0	0.0247525	FALSE
3-methyl-2-oxovalerate	0.0123457	0.0338983	0.016129	0.019802	FALSE
1-stearoyl-GPC (18:0)	0.0123457	0.0169492	0.0322581	0.019802	FALSE
1-docosahexaenoylglycerol (22:6)	0.0493827	0	0	0.019802	FALSE
2-hydroxypalmitate	0	0.0677966	0	0.019802	FALSE
3beta,7alpha-dihydroxy-5-cholestenoate	0.037037	0.0169492	0	0.019802	FALSE
4-methylcatechol sulfate	0.0123457	0.0508475	0	0.019802	FALSE
2'-O-methylcytidine	0	0.0677966	0	0.019802	FALSE
stearoyl-arachidonoyl-glycerol (18:0/20:4) [1]*	0.0246914	0.0169492	0.016129	0.019802	FALSE
3,5-dichloro-2,6-dihydroxybenzoic acid	0	0.0338983	0.0322581	0.019802	FALSE
gamma-glutamyltyrosine	0.0123457	0.0338983	0.016129	0.019802	FALSE
hypoxanthine	0.0493827	0	0	0.019802	FALSE
isoleucine	0.0123457	0	0.0483871	0.019802	FALSE
pyridoxal	0.0493827	0	0	0.019802	FALSE
cysteine	0.037037	0	0.016129	0.019802	FALSE
mannose	0.0123457	0.0508475	0	0.019802	FALSE
arachidate (20:0)	0.0123457	0.0169492	0.0322581	0.019802	FALSE
X-11299	0.0246914	0.0338983	0	0.019802	FALSE
X-17654	0.037037	0	0.016129	0.019802	FALSE
X-21364	0.0246914	0	0.0322581	0.019802	FALSE
X-21471	0.0493827	0	0	0.019802	FALSE
carnitine	0.037037	0	0	0.0148515	FALSE
5-hydroxylysine	0	0.0169492	0.0322581	0.0148515	FALSE
1-myristoyl-2-palmitoyl-GPC (14:0/16:0)	0.0246914	0.0169492	0	0.0148515	FALSE
hexanoylcarnitine (C6)	0.0246914	0	0.016129	0.0148515	FALSE
campesterol	0	0.0338983	0.016129	0.0148515	FALSE
gamma-glutamylisoleucine*	0.0246914	0	0.016129	0.0148515	FALSE
1-stearoyl-2-docosahexaenoyl-GPE (18:0/22:6)*	0	0.0338983	0.016129	0.0148515	FALSE
gamma-glutamyl-alpha-lysine	0.0123457	0.0169492	0.016129	0.0148515	FALSE
N-palmitoyl-sphingadienine (d18:2/16:0)*	0.0123457	0.0338983	0	0.0148515	FALSE
N-palmitoyl-heptadecasphingosine (d17:1/16:0)*	0.0123457	0.0169492	0.016129	0.0148515	FALSE
glycosyl-N-(2-hydroxynervonoyl)-sphingosine (d18:1/24:1(2OH))*	0.0123457	0.0169492	0.016129	0.0148515	FALSE
sphingomyelin (d18:1/25:0, d19:0/24:1, d20:1/23:0, d19:1/24:0)*	0.0246914	0	0.016129	0.0148515	FALSE
behenoylcarnitine (C22)*	0.0246914	0	0.016129	0.0148515	FALSE
xanthine	0.0246914	0	0.016129	0.0148515	FALSE
bilirubin (Z,Z)	0.0123457	0.0169492	0.016129	0.0148515	FALSE
4-acetamidobutanoate	0.0246914	0	0.016129	0.0148515	FALSE
oleoyl ethanolamide	0	0.0169492	0.0322581	0.0148515	FALSE
dihomo-linoleate (20:2n6)	0	0.0338983	0.016129	0.0148515	FALSE
arginine	0.0246914	0	0.016129	0.0148515	FALSE
cystathionine	0.0123457	0.0169492	0.016129	0.0148515	FALSE
cortisol	0.0123457	0.0169492	0.016129	0.0148515	FALSE
urea	0	0.0338983	0.016129	0.0148515	FALSE
12,13-DiHOME	0	0.0338983	0.016129	0.0148515	FALSE
X-11315	0.0246914	0.0169492	0	0.0148515	FALSE
X-12798	0	0.0169492	0.0322581	0.0148515	FALSE
X-12822	0.0246914	0	0.016129	0.0148515	FALSE
X-17010	0.0246914	0	0.016129	0.0148515	FALSE
X-21441	0.0123457	0	0.0322581	0.0148515	FALSE
X-26107	0	0.0508475	0	0.0148515	FALSE
1-methylhistidine	0	0.0169492	0.016129	0.00990099	FALSE
tauro-beta-muricholate	0	0.0169492	0.016129	0.00990099	FALSE
dihomo-linolenate (20:3n3 or n6)	0.0123457	0.0169492	0	0.00990099	FALSE
N-acetyl-beta-alanine	0.0123457	0	0.016129	0.00990099	FALSE
16alpha-hydroxy DHEA 3-sulfate	0.0246914	0	0	0.00990099	FALSE
pregnenolone sulfate	0.0123457	0	0.016129	0.00990099	FALSE
2R,3R-dihydroxybutyrate	0.0123457	0	0.016129	0.00990099	FALSE
1-(1-enyl-palmitoyl)-GPE (P-16:0)*	0.0246914	0	0	0.00990099	FALSE
indolin-2-one	0	0	0.0322581	0.00990099	FALSE
methionine sulfone	0	0.0338983	0	0.00990099	FALSE
phenylacetylcarnitine	0	0.0169492	0.016129	0.00990099	FALSE
suberoylcarnitine (C8-DC)	0.0123457	0.0169492	0	0.00990099	FALSE
1,2-dilinoleoyl-GPC (18:2/18:2)	0.0123457	0.0169492	0	0.00990099	FALSE
1-stearoyl-2-docosahexaenoyl-GPC (18:0/22:6)	0.0123457	0.0169492	0	0.00990099	FALSE
behenoyl dihydrosphingomyelin (d18:0/22:0)*	0	0.0338983	0	0.00990099	FALSE
lactosyl-N-palmitoyl-sphingosine (d18:1/16:0)	0	0.0338983	0	0.00990099	FALSE
dihomo-linolenoyl-choline	0	0.0338983	0	0.00990099	FALSE
lactosyl-N-behenoyl-sphingosine (d18:1/22:0)*	0	0.0169492	0.016129	0.00990099	FALSE
11beta-hydroxyandrosterone glucuronide	0.0123457	0.0169492	0	0.00990099	FALSE
isoleucylhydroxyproline*	0.0123457	0	0.016129	0.00990099	FALSE
1-methyl-5-imidazolelactate	0.0123457	0.0169492	0	0.00990099	FALSE
sarcosine	0.0246914	0	0	0.00990099	FALSE
guanosine	0.0123457	0	0.016129	0.00990099	FALSE
glycochenodeoxycholate	0.0246914	0	0	0.00990099	FALSE
4-acetaminophen sulfate	0.0123457	0.0169492	0	0.00990099	FALSE
beta-alanine	0	0.0169492	0.016129	0.00990099	FALSE
phenylalanine	0	0.0169492	0.016129	0.00990099	FALSE
adenine	0	0.0169492	0.016129	0.00990099	FALSE
caprate (10:0)	0.0123457	0.0169492	0	0.00990099	FALSE
X-11795	0.0123457	0.0169492	0	0.00990099	FALSE
X-15245	0.0246914	0	0	0.00990099	FALSE
X-21258	0.0246914	0	0	0.00990099	FALSE
X-21467	0.0246914	0	0	0.00990099	FALSE
X-25419	0	0.0338983	0	0.00990099	FALSE
X-26111	0	0.0338983	0	0.00990099	FALSE
N-acetylaspartate (NAA)	0	0.0169492	0	0.0049505	FALSE
homocitrulline	0	0.0169492	0	0.0049505	FALSE
N-acetylglycine	0	0.0169492	0	0.0049505	FALSE
androsterone sulfate	0	0	0.016129	0.0049505	FALSE
myristoleate (14:1n5)	0	0.0169492	0	0.0049505	FALSE
N-acetylglutamine	0	0.0169492	0	0.0049505	FALSE
1-oleoyl-GPC (18:1)	0.0123457	0	0	0.0049505	FALSE
cysteine-glutathione disulfide	0	0	0.016129	0.0049505	FALSE
glutarylcarnitine (C5-DC)	0	0.0169492	0	0.0049505	FALSE
tetradecanedioate (C14-DC)	0.0123457	0	0	0.0049505	FALSE
ectoine	0.0123457	0	0	0.0049505	FALSE
4-allylphenol sulfate	0	0	0.016129	0.0049505	FALSE
succinylcarnitine (C4-DC)	0	0.0169492	0	0.0049505	FALSE
N-methylproline	0.0123457	0	0	0.0049505	FALSE
androstenediol (3beta,17beta) monosulfate (1)	0	0.0169492	0	0.0049505	FALSE
andro steroid monosulfate C19H28O6S (1)*	0.0123457	0	0	0.0049505	FALSE
cinnamoylglycine	0	0	0.016129	0.0049505	FALSE
stearoyl ethanolamide	0	0	0.016129	0.0049505	FALSE
(16 or 17)-methylstearate (a19:0 or i19:0)	0	0	0.016129	0.0049505	FALSE
pregnanediol-3-glucuronide	0	0.0169492	0	0.0049505	FALSE
mannonate*	0	0	0.016129	0.0049505	FALSE
N-acetylcarnosine	0	0.0169492	0	0.0049505	FALSE
guaiacol sulfate	0.0123457	0	0	0.0049505	FALSE
octadecenedioylcarnitine (C18:1-DC)*	0.0123457	0	0	0.0049505	FALSE
maltol sulfate	0	0	0.016129	0.0049505	FALSE
behenoyl sphingomyelin (d18:1/22:0)*	0	0.0169492	0	0.0049505	FALSE
linoleoyl ethanolamide	0.0123457	0	0	0.0049505	FALSE
1-stearoyl-2-oleoyl-GPC (18:0/18:1)	0	0.0169492	0	0.0049505	FALSE
1-palmitoyl-2-stearoyl-GPC (16:0/18:0)	0	0.0169492	0	0.0049505	FALSE
1-(1-enyl-stearoyl)-2-linoleoyl-GPE (P-18:0/18:2)*	0	0	0.016129	0.0049505	FALSE
(S)-3-hydroxybutyrylcarnitine	0	0	0.016129	0.0049505	FALSE
methylsuccinoylcarnitine	0	0.0169492	0	0.0049505	FALSE
2-hydroxybehenate	0.0123457	0	0	0.0049505	FALSE
ceramide (d16:1/24:1, d18:1/22:1)*	0	0	0.016129	0.0049505	FALSE
sphingomyelin (d18:0/20:0, d16:0/22:0)*	0	0.0169492	0	0.0049505	FALSE
sphingomyelin (d18:1/19:0, d19:1/18:0)*	0.0123457	0	0	0.0049505	FALSE
sphingomyelin (d17:2/16:0, d18:2/15:0)*	0	0.0169492	0	0.0049505	FALSE
dihomo-linolenoylcarnitine (C20:3n3 or 6)*	0.0123457	0	0	0.0049505	FALSE
glutamine conjugate of C6H10O2 (1)*	0	0	0.016129	0.0049505	FALSE
fibrinopeptide A (5-16)*	0	0.0169492	0	0.0049505	FALSE
indoleacetoylcarnitine*	0	0.0169492	0	0.0049505	FALSE
4-methylhexanoylglutamine	0	0	0.016129	0.0049505	FALSE
4-vinylcatechol sulfate	0.0123457	0	0	0.0049505	FALSE
branched chain 14:0 dicarboxylic acid**	0	0	0.016129	0.0049505	FALSE
branched-chain, straight-chain, or cyclopropyl 10:1 fatty acid (1)*	0	0.0169492	0	0.0049505	FALSE
cis-3,4-methyleneheptanoate	0	0.0169492	0	0.0049505	FALSE
2-methoxyhydroquinone sulfate (1)	0	0	0.016129	0.0049505	FALSE
bilirubin degradation product, C16H18N2O5 (4)**	0	0.0169492	0	0.0049505	FALSE
N-acetylleucine	0	0	0.016129	0.0049505	FALSE
gamma-glutamylglutamine	0.0123457	0	0	0.0049505	FALSE
anthranilate	0.0123457	0	0	0.0049505	FALSE
3-methoxytyrosine	0.0123457	0	0	0.0049505	FALSE
4-hydroxyphenylacetate	0	0.0169492	0	0.0049505	FALSE
1-palmitoyl-2-linoleoyl-GPC (16:0/18:2)	0	0.0169492	0	0.0049505	FALSE
linoleate (18:2n6)	0	0.0169492	0	0.0049505	FALSE
5-methylthioadenosine (MTA)	0.0123457	0	0	0.0049505	FALSE
sphinganine	0	0.0169492	0	0.0049505	FALSE
S-1-pyrroline-5-carboxylate	0.0123457	0	0	0.0049505	FALSE
myo-inositol	0	0.0169492	0	0.0049505	FALSE
X-11787	0.0123457	0	0	0.0049505	FALSE
X-12117	0	0	0.016129	0.0049505	FALSE
X-13431	0.0123457	0	0	0.0049505	FALSE
X-13684	0.0123457	0	0	0.0049505	FALSE
X-18779	0	0.0169492	0	0.0049505	FALSE
X-18913	0.0123457	0	0	0.0049505	FALSE
X-21796	0	0.0169492	0	0.0049505	FALSE
X-24337	0	0.0169492	0	0.0049505	FALSE
X-24408	0	0	0.016129	0.0049505	FALSE
X-24425	0	0	0.016129	0.0049505	FALSE
X-24951	0	0	0.016129	0.0049505	FALSE
X-25948	0.0123457	0	0	0.0049505	FALSE
benzoate	0	0	0	0	FALSE
3-phenylpropionate (hydrocinnamate)	0	0	0	0	FALSE
hippurate	0	0	0	0	FALSE
xanthurenate	0	0	0	0	FALSE
4-guanidinobutanoate	0	0	0	0	FALSE
glycerol 3-phosphate	0	0	0	0	FALSE
imidazole lactate	0	0	0	0	FALSE
kynurenine	0	0	0	0	FALSE
glycerophosphorylcholine (GPC)	0	0	0	0	FALSE
N-acetylglutamate	0	0	0	0	FALSE
tartarate	0	0	0	0	FALSE
ribitol	0	0	0	0	FALSE
glycodeoxycholate	0	0	0	0	FALSE
theophylline	0	0	0	0	FALSE
quinate	0	0	0	0	FALSE
theobromine	0	0	0	0	FALSE
paraxanthine	0	0	0	0	FALSE
indolelactate	0	0	0	0	FALSE
3-indoxyl sulfate	0	0	0	0	FALSE
glycylvaline	0	0	0	0	FALSE
gamma-glutamylphenylalanine	0	0	0	0	FALSE
4-methyl-2-oxopentanoate	0	0	0	0	FALSE
1,5-anhydroglucitol (1,5-AG)	0	0	0	0	FALSE
1-stearoyl-2-arachidonoyl-GPI (18:0/20:4)	0	0	0	0	FALSE
1-stearoyl-GPI (18:0)	0	0	0	0	FALSE
1,2-dipalmitoyl-GPC (16:0/16:0)	0	0	0	0	FALSE
docosahexaenoate (DHA; 22:6n3)	0	0	0	0	FALSE
maleate	0	0	0	0	FALSE
4-acetylphenol sulfate	0	0	0	0	FALSE
2-hydroxyoctanoate	0	0	0	0	FALSE
3-hydroxyoctanoate	0	0	0	0	FALSE
phenyllactate (PLA)	0	0	0	0	FALSE
palmitoylcarnitine (C16)	0	0	0	0	FALSE
theanine	0	0	0	0	FALSE
dehydroepiandrosterone sulfate (DHEA-S)	0	0	0	0	FALSE
acetylcarnitine (C2)	0	0	0	0	FALSE
cysteine s-sulfate	0	0	0	0	FALSE
tartronate (hydroxymalonate)	0	0	0	0	FALSE
oxalate (ethanedioate)	0	0	0	0	FALSE
erythritol	0	0	0	0	FALSE
adipate (C6-DC)	0	0	0	0	FALSE
saccharin	0	0	0	0	FALSE
3-hydroxymyristate	0	0	0	0	FALSE
3-methyl-2-oxobutyrate	0	0	0	0	FALSE
2-oleoylglycerol (18:1)	0	0	0	0	FALSE
homoarginine	0	0	0	0	FALSE
2-linoleoylglycerol (18:2)	0	0	0	0	FALSE
triethanolamine	0	0	0	0	FALSE
3-hydroxydecanoate	0	0	0	0	FALSE
threonate	0	0	0	0	FALSE
galactonate	0	0	0	0	FALSE
beta-sitosterol	0	0	0	0	FALSE
indoleacetate	0	0	0	0	FALSE
2-palmitoylglycerol (16:0)	0	0	0	0	FALSE
butyrylcarnitine (C4)	0	0	0	0	FALSE
isobutyrylcarnitine (C4)	0	0	0	0	FALSE
glycolithocholate	0	0	0	0	FALSE
indolepropionate	0	0	0	0	FALSE
N-(2-furoyl)glycine	0	0	0	0	FALSE
trigonelline (N'-methylnicotinate)	0	0	0	0	FALSE
dodecanedioate (C12-DC)	0	0	0	0	FALSE
N-acetyltyrosine	0	0	0	0	FALSE
1,3-dimethylurate	0	0	0	0	FALSE
3-methylxanthine	0	0	0	0	FALSE
pyridoxate	0	0	0	0	FALSE
gamma-glutamylvaline	0	0	0	0	FALSE
propionylglycine	0	0	0	0	FALSE
butyrylglycine	0	0	0	0	FALSE
propionylcarnitine (C3)	0	0	0	0	FALSE
pro-hydroxy-pro	0	0	0	0	FALSE
3-hydroxy-2-ethylpropionate	0	0	0	0	FALSE
3-carboxy-4-methyl-5-propyl-2-furanpropanoate (CMPF)	0	0	0	0	FALSE
docosapentaenoate (n3 DPA; 22:5n3)	0	0	0	0	FALSE
10-undecenoate (11:1n1)	0	0	0	0	FALSE
sebacate (C10-DC)	0	0	0	0	FALSE
stearidonate (18:4n3)	0	0	0	0	FALSE
5-dodecenoate (12:1n7)	0	0	0	0	FALSE
octanoylcarnitine (C8)	0	0	0	0	FALSE
decanoylcarnitine (C10)	0	0	0	0	FALSE
N-acetylphenylalanine	0	0	0	0	FALSE
N-acetylasparagine	0	0	0	0	FALSE
1-palmitoyl-GPC (16:0)	0	0	0	0	FALSE
N-acetylarginine	0	0	0	0	FALSE
piperine	0	0	0	0	FALSE
myristoylcarnitine (C14)	0	0	0	0	FALSE
N-acetylthreonine	0	0	0	0	FALSE
phenylacetylglycine	0	0	0	0	FALSE
10-nonadecenoate (19:1n9)	0	0	0	0	FALSE
10-heptadecenoate (17:1n7)	0	0	0	0	FALSE
hyocholate	0	0	0	0	FALSE
epiandrosterone sulfate	0	0	0	0	FALSE
N-acetylhistidine	0	0	0	0	FALSE
gamma-glutamylglycine	0	0	0	0	FALSE
gamma-glutamyltryptophan	0	0	0	0	FALSE
stachydrine	0	0	0	0	FALSE
gamma-glutamylmethionine	0	0	0	0	FALSE
p-cresol sulfate	0	0	0	0	FALSE
erythronate*	0	0	0	0	FALSE
fibrinopeptide A, des-ala(1)*	0	0	0	0	FALSE
eicosenoate (20:1)	0	0	0	0	FALSE
linolenate [alpha or gamma; (18:3n3 or 6)]	0	0	0	0	FALSE
aconitate [cis or trans]	0	0	0	0	FALSE
stearoylcarnitine (C18)	0	0	0	0	FALSE
isovalerylcarnitine (C5)	0	0	0	0	FALSE
1-linoleoyl-GPC (18:2)	0	0	0	0	FALSE
1,3,7-trimethylurate	0	0	0	0	FALSE
1,7-dimethylurate	0	0	0	0	FALSE
N1-methylinosine	0	0	0	0	FALSE
N4-acetylcytidine	0	0	0	0	FALSE
N6-carbamoylthreonyladenosine	0	0	0	0	FALSE
orotidine	0	0	0	0	FALSE
phenylacetylglutamine	0	0	0	0	FALSE
4-hydroxyhippurate	0	0	0	0	FALSE
5,6-dihydrouridine	0	0	0	0	FALSE
1-pentadecanoylglycerol (15:0)	0	0	0	0	FALSE
1-arachidonylglycerol (20:4)	0	0	0	0	FALSE
1-palmitoyl-GPA (16:0)	0	0	0	0	FALSE
isovalerylglycine	0	0	0	0	FALSE
3-hydroxydodecanedioate*	0	0	0	0	FALSE
1-stearoyl-GPE (18:0)	0	0	0	0	FALSE
1-stearoyl-GPG (18:0)	0	0	0	0	FALSE
3-methylcytidine	0	0	0	0	FALSE
N1-methyl-2-pyridone-5-carboxamide	0	0	0	0	FALSE
hexanoylglycine	0	0	0	0	FALSE
2-hydroxy-3-methylvalerate	0	0	0	0	FALSE
homostachydrine*	0	0	0	0	FALSE
1-arachidonoyl-GPC (20:4n6)*	0	0	0	0	FALSE
1-palmitoyl-GPE (16:0)	0	0	0	0	FALSE
1-arachidonoyl-GPE (20:4n6)*	0	0	0	0	FALSE
N-acetylcitrulline	0	0	0	0	FALSE
isobutyrylglycine	0	0	0	0	FALSE
beta-hydroxyisovaleroylcarnitine	0	0	0	0	FALSE
tiglylcarnitine (C5:1-DC)	0	0	0	0	FALSE
hydroquinone sulfate	0	0	0	0	FALSE
catechol sulfate	0	0	0	0	FALSE
cholesterol sulfate	0	0	0	0	FALSE
7alpha-hydroxy-3-oxo-4-cholestenoate (7-Hoca)	0	0	0	0	FALSE
glycerophosphoinositol*	0	0	0	0	FALSE
1-arachidonoyl-GPI (20:4)*	0	0	0	0	FALSE
1-palmitoyl-GPI (16:0)	0	0	0	0	FALSE
glycolithocholate sulfate*	0	0	0	0	FALSE
taurolithocholate 3-sulfate	0	0	0	0	FALSE
1-ribosyl-imidazoleacetate*	0	0	0	0	FALSE
1-oleoyl-GPA (18:1)	0	0	0	0	FALSE
alpha-hydroxycaproate	0	0	0	0	FALSE
3,4-dihydroxybutyrate	0	0	0	0	FALSE
hexanoylglutamine	0	0	0	0	FALSE
N6-acetyllysine	0	0	0	0	FALSE
mannitol/sorbitol	0	0	0	0	FALSE
tryptophan betaine	0	0	0	0	FALSE
pyrraline	0	0	0	0	FALSE
1-oleoyl-GPI (18:1)	0	0	0	0	FALSE
1-linoleoyl-GPI (18:2)*	0	0	0	0	FALSE
2-hydroxyacetaminophen sulfate*	0	0	0	0	FALSE
2-methoxyacetaminophen glucuronide*	0	0	0	0	FALSE
3-(cystein-S-yl)acetaminophen*	0	0	0	0	FALSE
o-cresol sulfate	0	0	0	0	FALSE
dimethylarginine (SDMA + ADMA)	0	0	0	0	FALSE
gamma-glutamylalanine	0	0	0	0	FALSE
N-acetylserine	0	0	0	0	FALSE
1-stearoyl-2-oleoyl-GPE (18:0/18:1)	0	0	0	0	FALSE
glycosyl-N-stearoyl-sphingosine (d18:1/18:0)	0	0	0	0	FALSE
cyclo(leu-pro)	0	0	0	0	FALSE
bilirubin (E,E)*	0	0	0	0	FALSE
bilirubin (E,Z or Z,E)*	0	0	0	0	FALSE
5alpha-androstan-3beta,17beta-diol disulfate	0	0	0	0	FALSE
5alpha-pregnan-3beta,20alpha-diol disulfate	0	0	0	0	FALSE
glycocholenate sulfate*	0	0	0	0	FALSE
taurocholenate sulfate*	0	0	0	0	FALSE
androstenediol (3beta,17beta) disulfate (2)	0	0	0	0	FALSE
21-hydroxypregnenolone disulfate	0	0	0	0	FALSE
5alpha-pregnan-3beta,20beta-diol monosulfate (1)	0	0	0	0	FALSE
5alpha-pregnan-diol disulfate	0	0	0	0	FALSE
5alpha-androstan-3beta,17alpha-diol disulfate	0	0	0	0	FALSE
androstenediol (3alpha, 17alpha) monosulfate (3)	0	0	0	0	FALSE
5-methylthioribose**	0	0	0	0	FALSE
sphingomyelin (d18:1/18:1, d18:2/18:0)	0	0	0	0	FALSE
3-hydroxyhippurate	0	0	0	0	FALSE
ergothioneine	0	0	0	0	FALSE
12-HETE	0	0	0	0	FALSE
S-methylmethionine	0	0	0	0	FALSE
13-HODE + 9-HODE	0	0	0	0	FALSE
tridecenedioate (C13:1-DC)*	0	0	0	0	FALSE
4-cholesten-3-one	0	0	0	0	FALSE
cis-4-decenoylcarnitine (C10:1)	0	0	0	0	FALSE
S-carboxymethyl-cysteine	0	0	0	0	FALSE
4-methylbenzenesulfonate	0	0	0	0	FALSE
alpha-ketoglutaramate*	0	0	0	0	FALSE
3-methylglutaconate	0	0	0	0	FALSE
cysteinylglycine disulfide*	0	0	0	0	FALSE
hydantoin-5-propionate	0	0	0	0	FALSE
sulfate*	0	0	0	0	FALSE
pantoate	0	0	0	0	FALSE
sedoheptulose	0	0	0	0	FALSE
argininate*	0	0	0	0	FALSE
2-oxoarginine*	0	0	0	0	FALSE
cis-4-decenoate (10:1n6)*	0	0	0	0	FALSE
glycoursodeoxycholate	0	0	0	0	FALSE
S-methylcysteine sulfoxide	0	0	0	0	FALSE
(14 or 15)-methylpalmitate (a17:0 or i17:0)	0	0	0	0	FALSE
eicosanedioate (C20-DC)	0	0	0	0	FALSE
docosadioate (C22-DC)	0	0	0	0	FALSE
16-hydroxypalmitate	0	0	0	0	FALSE
oleoyl-linoleoyl-glycerol (18:1/18:2) [1]	0	0	0	0	FALSE
1-(1-enyl-stearoyl)-GPE (P-18:0)*	0	0	0	0	FALSE
N-oleoyltaurine	0	0	0	0	FALSE
linoleoylcarnitine (C18:2)*	0	0	0	0	FALSE
leucylalanine	0	0	0	0	FALSE
N-palmitoyltaurine	0	0	0	0	FALSE
N-stearoyltaurine	0	0	0	0	FALSE
2-O-methylascorbic acid	0	0	0	0	FALSE
prolylglycine	0	0	0	0	FALSE
2-stearoyl-GPE (18:0)*	0	0	0	0	FALSE
(R)-3-hydroxybutyrylcarnitine	0	0	0	0	FALSE
margaroylcarnitine (C17)*	0	0	0	0	FALSE
glycohyocholate	0	0	0	0	FALSE
2-hydroxydecanoate	0	0	0	0	FALSE
2-piperidinone	0	0	0	0	FALSE
N-acetyl-1-methylhistidine*	0	0	0	0	FALSE
sphingomyelin (d18:1/14:0, d16:1/16:0)*	0	0	0	0	FALSE
sphingomyelin (d18:2/16:0, d18:1/16:1)*	0	0	0	0	FALSE
3-hydroxyadipate	0	0	0	0	FALSE
1-arachidonoyl-GPA (20:4)	0	0	0	0	FALSE
N-delta-acetylornithine	0	0	0	0	FALSE
acisoga	0	0	0	0	FALSE
2-aminoheptanoate	0	0	0	0	FALSE
1H-indole-7-acetic acid	0	0	0	0	FALSE
3-methoxytyramine sulfate	0	0	0	0	FALSE
1-linolenoyl-GPC (18:3)*	0	0	0	0	FALSE
fructosyllysine	0	0	0	0	FALSE
N-methylpipecolate	0	0	0	0	FALSE
O-sulfo-tyrosine	0	0	0	0	FALSE
ferulic acid 4-sulfate	0	0	0	0	FALSE
17alpha-hydroxypregnanolone glucuronide	0	0	0	0	FALSE
1-oleoyl-GPG (18:1)*	0	0	0	0	FALSE
1-palmitoyl-GPG (16:0)*	0	0	0	0	FALSE
3-methylglutarylcarnitine (2)	0	0	0	0	FALSE
methyl glucopyranoside (alpha + beta)	0	0	0	0	FALSE
sphingomyelin (d18:2/14:0, d18:1/14:1)*	0	0	0	0	FALSE
octadecanedioylcarnitine (C18-DC)*	0	0	0	0	FALSE
5alpha-androstan-3alpha,17beta-diol monosulfate (2)	0	0	0	0	FALSE
myristoleoylcarnitine (C14:1)*	0	0	0	0	FALSE
4-hydroxychlorothalonil	0	0	0	0	FALSE
tyramine O-sulfate	0	0	0	0	FALSE
3-hydroxypyridine sulfate	0	0	0	0	FALSE
arabonate/xylonate	0	0	0	0	FALSE
methyl-4-hydroxybenzoate sulfate	0	0	0	0	FALSE
vanillic alcohol sulfate	0	0	0	0	FALSE
4-vinylguaiacol sulfate	0	0	0	0	FALSE
vanillactate	0	0	0	0	FALSE
2-methoxyresorcinol sulfate	0	0	0	0	FALSE
2-acetamidophenol sulfate	0	0	0	0	FALSE
4-methoxyphenol sulfate	0	0	0	0	FALSE
propyl 4-hydroxybenzoate sulfate	0	0	0	0	FALSE
sphingomyelin (d18:1/20:0, d16:1/22:0)*	0	0	0	0	FALSE
sphingomyelin (d18:1/20:1, d18:2/20:0)*	0	0	0	0	FALSE
sphingomyelin (d18:1/20:2, d18:2/20:1, d16:1/22:2)*	0	0	0	0	FALSE
2-docosahexaenoylglycerol (22:6)*	0	0	0	0	FALSE
dopamine 3-O-sulfate	0	0	0	0	FALSE
C-glycosyltryptophan	0	0	0	0	FALSE
arabitol/xylitol	0	0	0	0	FALSE
N-acetylglucosamine/N-acetylgalactosamine	0	0	0	0	FALSE
citraconate/glutaconate	0	0	0	0	FALSE
4-hydroxyphenylacetoylcarnitine	0	0	0	0	FALSE
nonanoylcarnitine (C9)	0	0	0	0	FALSE
taurodeoxycholic acid 3-sulfate	0	0	0	0	FALSE
1-palmitoyl-2-arachidonoyl-GPC (16:0/20:4n6)	0	0	0	0	FALSE
1-palmitoyl-2-docosahexaenoyl-GPC (16:0/22:6)	0	0	0	0	FALSE
1-(1-enyl-stearoyl)-2-oleoyl-GPE (P-18:0/18:1)	0	0	0	0	FALSE
sphingomyelin (d18:1/17:0, d17:1/18:0, d19:1/16:0)	0	0	0	0	FALSE
2-hydroxybutyrate/2-hydroxyisobutyrate	0	0	0	0	FALSE
2-methylcitrate/homocitrate	0	0	0	0	FALSE
1-palmitoyl-2-arachidonoyl-GPE (16:0/20:4)*	0	0	0	0	FALSE
1-palmitoyl-2-docosahexaenoyl-GPE (16:0/22:6)*	0	0	0	0	FALSE
1-palmitoyl-2-arachidonoyl-GPI (16:0/20:4)*	0	0	0	0	FALSE
1-stearoyl-2-linoleoyl-GPI (18:0/18:2)	0	0	0	0	FALSE
gamma-tocopherol/beta-tocopherol	0	0	0	0	FALSE
1-(1-enyl-stearoyl)-2-arachidonoyl-GPE (P-18:0/20:4)*	0	0	0	0	FALSE
1-(1-enyl-palmitoyl)-2-arachidonoyl-GPE (P-16:0/20:4)*	0	0	0	0	FALSE
sphingomyelin (d18:1/21:0, d17:1/22:0, d16:1/23:0)*	0	0	0	0	FALSE
N-palmitoyl-sphinganine (d18:0/16:0)	0	0	0	0	FALSE
palmitoyl-linoleoyl-glycerol (16:0/18:2) [2]*	0	0	0	0	FALSE
1-palmitoyl-2-oleoyl-GPI (16:0/18:1)*	0	0	0	0	FALSE
1-(1-enyl-palmitoyl)-2-linoleoyl-GPE (P-16:0/18:2)*	0	0	0	0	FALSE
1-linoleoyl-GPA (18:2)*	0	0	0	0	FALSE
1-oleoyl-2-docosahexaenoyl-GPC (18:1/22:6)*	0	0	0	0	FALSE
1-myristoyl-2-arachidonoyl-GPC (14:0/20:4)*	0	0	0	0	FALSE
1-(1-enyl-palmitoyl)-2-palmitoyl-GPC (P-16:0/16:0)*	0	0	0	0	FALSE
1-stearoyl-2-oleoyl-GPI (18:0/18:1)*	0	0	0	0	FALSE
1-oleoyl-2-docosahexaenoyl-GPE (18:1/22:6)*	0	0	0	0	FALSE
1-linoleoyl-GPG (18:2)*	0	0	0	0	FALSE
palmitoylcholine	0	0	0	0	FALSE
2-methylserine	0	0	0	0	FALSE
glycochenodeoxycholate glucuronide (1)	0	0	0	0	FALSE
arachidonoylcholine	0	0	0	0	FALSE
docosahexaenoylcholine	0	0	0	0	FALSE
palmitoloelycholine	0	0	0	0	FALSE
eicosapentaenoylcholine	0	0	0	0	FALSE
1-linoleoyl-2-linolenoyl-GPC (18:2/18:3)*	0	0	0	0	FALSE
1-palmitoleoyl-2-linolenoyl-GPC (16:1/18:3)*	0	0	0	0	FALSE
hexadecadienoate (16:2n6)	0	0	0	0	FALSE
1-eicosapentaenoylglycerol (20:5)*	0	0	0	0	FALSE
pimeloylcarnitine/3-methyladipoylcarnitine (C7-DC)	0	0	0	0	FALSE
2'-O-methyluridine	0	0	0	0	FALSE
palmitoyl-oleoyl-glycerol (16:0/18:1) [2]*	0	0	0	0	FALSE
oleoyl-oleoyl-glycerol (18:1/18:1) [1]*	0	0	0	0	FALSE
oleoyl-oleoyl-glycerol (18:1/18:1) [2]*	0	0	0	0	FALSE
linoleoyl-arachidonoyl-glycerol (18:2/20:4) [2]*	0	0	0	0	FALSE
palmitoleoyl-linoleoyl-glycerol (16:1/18:2) [1]*	0	0	0	0	FALSE
oleoyl-arachidonoyl-glycerol (18:1/20:4) [1]*	0	0	0	0	FALSE
oleoyl-arachidonoyl-glycerol (18:1/20:4) [2]*	0	0	0	0	FALSE
N-stearoyl-sphingadienine (d18:2/18:0)*	0	0	0	0	FALSE
glycerophosphoserine*	0	0	0	0	FALSE
glycosyl ceramide (d18:2/24:1, d18:1/24:2)*	0	0	0	0	FALSE
glycosyl-N-tricosanoyl-sphingadienine (d18:2/23:0)*	0	0	0	0	FALSE
stearoylcholine*	0	0	0	0	FALSE
linoleoylcholine*	0	0	0	0	FALSE
sphingomyelin (d18:2/23:1)*	0	0	0	0	FALSE
linolenoylcarnitine (C18:3)*	0	0	0	0	FALSE
arachidoylcarnitine (C20)*	0	0	0	0	FALSE
ximenoylcarnitine (C26:1)*	0	0	0	0	FALSE
eicosenoylcarnitine (C20:1)*	0	0	0	0	FALSE
docosapentaenoylcarnitine (C22:5n3)*	0	0	0	0	FALSE
glycosyl ceramide (d18:1/20:0, d16:1/22:0)*	0	0	0	0	FALSE
carotene diol (1)	0	0	0	0	FALSE
carotene diol (3)	0	0	0	0	FALSE
(N(1) + N(8))-acetylspermidine	0	0	0	0	FALSE
N-stearoylserine*	0	0	0	0	FALSE
2-hydroxyheptanoate*	0	0	0	0	FALSE
N-acetyl-2-aminooctanoate*	0	0	0	0	FALSE
hydroxyasparagine**	0	0	0	0	FALSE
perfluorooctanoate (PFOA)	0	0	0	0	FALSE
glyco-beta-muricholate**	0	0	0	0	FALSE
N,N,N-trimethyl-alanylproline betaine (TMAP)	0	0	0	0	FALSE
3-formylindole	0	0	0	0	FALSE
gamma-glutamylcitrulline*	0	0	0	0	FALSE
glycine conjugate of C10H14O2 (1)*	0	0	0	0	FALSE
N-carbamoylvaline	0	0	0	0	FALSE
8-methoxykynurenate	0	0	0	0	FALSE
3-amino-2-piperidone	0	0	0	0	FALSE
3-indoleglyoxylic acid	0	0	0	0	FALSE
ascorbic acid 3-sulfate*	0	0	0	0	FALSE
6-bromotryptophan	0	0	0	0	FALSE
N-acetyl-isoputreanine	0	0	0	0	FALSE
sulfate of piperine metabolite C16H19NO3 (2)*	0	0	0	0	FALSE
N-acetyltheanine	0	0	0	0	FALSE
2-naphthol sulfate	0	0	0	0	FALSE
4-ethylcatechol sulfate	0	0	0	0	FALSE
11beta-hydroxyetiocholanolone glucuronide*	0	0	0	0	FALSE
N2-acetyl,N6,N6-dimethyllysine	0	0	0	0	FALSE
N2-acetyl,N6-methyllysine	0	0	0	0	FALSE
deoxycholic acid glucuronide	0	0	0	0	FALSE
4-allylcatechol sulfate	0	0	0	0	FALSE
glycoursodeoxycholic acid sulfate (1)	0	0	0	0	FALSE
lithocholate sulfate (1)	0	0	0	0	FALSE
3-hydroxyhexanoylcarnitine (1)	0	0	0	0	FALSE
3-(methylthio)acetaminophen sulfate*	0	0	0	0	FALSE
2-ketocaprylate	0	0	0	0	FALSE
2,6-dihydroxybenzoic acid	0	0	0	0	FALSE
2,3-dihydroxy-5-methylthio-4-pentenoate (DMTPA)*	0	0	0	0	FALSE
fibrinopeptide A (3-15)**	0	0	0	0	FALSE
fibrinopeptide A (2-15)**	0	0	0	0	FALSE
fibrinopeptide A (3-16)**	0	0	0	0	FALSE
fibrinopeptide A (4-15)**	0	0	0	0	FALSE
fibrinopeptide A (8-16)**	0	0	0	0	FALSE
fibrinopeptide B (1-13)**	0	0	0	0	FALSE
fibrinopeptide B (1-12)**	0	0	0	0	FALSE
fibrinopeptide B (1-11)**	0	0	0	0	FALSE
fibrinopeptide B (1-9)**	0	0	0	0	FALSE
5-hydroxy-2-methylpyridine sulfate	0	0	0	0	FALSE
3-hydroxy-2-methylpyridine sulfate	0	0	0	0	FALSE
hydroxypalmitoyl sphingomyelin (d18:1/16:0(OH))**	0	0	0	0	FALSE
taurochenodeoxycholic acid 3-sulfate	0	0	0	0	FALSE
tetradecadienedioate (C14:2-DC)*	0	0	0	0	FALSE
pregnenetriol sulfate*	0	0	0	0	FALSE
pregnenetriol disulfate*	0	0	0	0	FALSE
eicosenedioate (C20:1-DC)*	0	0	0	0	FALSE
glu-gly-asn-val**	0	0	0	0	FALSE
hydroxy-N6,N6,N6-trimethyllysine*	0	0	0	0	FALSE
undecenoylcarnitine (C11:1)	0	0	0	0	FALSE
picolinoylglycine	0	0	0	0	FALSE
metabolonic lactone sulfate	0	0	0	0	FALSE
2-hydroxy-4-(methylthio)butanoic acid	0	0	0	0	FALSE
pentose acid*	0	0	0	0	FALSE
(2 or 3)-decenoate (10:1n7 or n8)	0	0	0	0	FALSE
decadienedioic acid (C10:2-DC)**	0	0	0	0	FALSE
deoxycholic acid 12-sulfate*	0	0	0	0	FALSE
cis-3,4-methyleneheptanoylcarnitine	0	0	0	0	FALSE
N-acetyl-2-aminoadipate	0	0	0	0	FALSE
3-hydroxyoctanoylcarnitine (1)	0	0	0	0	FALSE
3-hydroxyoctanoylcarnitine (2)	0	0	0	0	FALSE
cis-3,4-methyleneheptanoylglycine	0	0	0	0	FALSE
bilirubin degradation product, C16H18N2O5 (1)**	0	0	0	0	FALSE
bilirubin degradation product, C17H20N2O5 (2)**	0	0	0	0	FALSE
bilirubin degradation product, C16H18N2O5 (3)**	0	0	0	0	FALSE
tetrahydrocortisone glucuronide (5)	0	0	0	0	FALSE
trans-4-hydroxyproline	0	0	0	0	FALSE
5-oxoproline	0	0	0	0	FALSE
3-ureidopropionate	0	0	0	0	FALSE
erucate (22:1n9)	0	0	0	0	FALSE
methyl indole-3-acetate	0	0	0	0	FALSE
3-hydroxyisobutyrate	0	0	0	0	FALSE
vanillylmandelate (VMA)	0	0	0	0	FALSE
3-hydroxy-3-methylglutarate	0	0	0	0	FALSE
citrate	0	0	0	0	FALSE
2-aminobutyrate	0	0	0	0	FALSE
4-hydroxyphenylpyruvate	0	0	0	0	FALSE
butyrate/isobutyrate (4:0)	0	0	0	0	FALSE
N-acetylneuraminate	0	0	0	0	FALSE
homovanillate (HVA)	0	0	0	0	FALSE
isocitrate	0	0	0	0	FALSE
N-acetylglucosaminylasparagine	0	0	0	0	FALSE
acetoacetate	0	0	0	0	FALSE
creatine	0	0	0	0	FALSE
cys-gly, oxidized	0	0	0	0	FALSE
N1-methyladenosine	0	0	0	0	FALSE
glycerol	0	0	0	0	FALSE
choline	0	0	0	0	FALSE
beta-hydroxyisovalerate	0	0	0	0	FALSE
palmitoyl ethanolamide	0	0	0	0	FALSE
N-linoleoylglycine	0	0	0	0	FALSE
1-palmitoyl-2-linoleoyl-GPI (16:0/18:2)	0	0	0	0	FALSE
stearoyl sphingomyelin (d18:1/18:0)	0	0	0	0	FALSE
5,6-dihydrothymine	0	0	0	0	FALSE
laurate (12:0)	0	0	0	0	FALSE
2-hydroxyhippurate (salicylurate)	0	0	0	0	FALSE
N-acetylputrescine	0	0	0	0	FALSE
3-(N-acetyl-cystein-S-yl) acetaminophen	0	0	0	0	FALSE
methylsuccinate	0	0	0	0	FALSE
ethylmalonate	0	0	0	0	FALSE
aspartate	0	0	0	0	FALSE
biliverdin	0	0	0	0	FALSE
cholesterol	0	0	0	0	FALSE
cortisone	0	0	0	0	FALSE
cystine	0	0	0	0	FALSE
fumarate	0	0	0	0	FALSE
3-sulfo-alanine	0	0	0	0	FALSE
malate	0	0	0	0	FALSE
palmitate (16:0)	0	0	0	0	FALSE
pristanate	0	0	0	0	FALSE
retinol (vitamin A)	0	0	0	0	FALSE
salicylate	0	0	0	0	FALSE
serine	0	0	0	0	FALSE
serotonin	0	0	0	0	FALSE
taurine	0	0	0	0	FALSE
myristate (14:0)	0	0	0	0	FALSE
1-methylnicotinamide	0	0	0	0	FALSE
threonine	0	0	0	0	FALSE
glucose	0	0	0	0	FALSE
alpha-ketobutyrate	0	0	0	0	FALSE
betaine	0	0	0	0	FALSE
pyruvate	0	0	0	0	FALSE
uracil	0	0	0	0	FALSE
caffeine	0	0	0	0	FALSE
fructose	0	0	0	0	FALSE
margarate (17:0)	0	0	0	0	FALSE
maltose	0	0	0	0	FALSE
asparagine	0	0	0	0	FALSE
N-stearoyl-sphinganine (d18:0/18:0)*	0	0	0	0	FALSE
caproate (6:0)	0	0	0	0	FALSE
alpha-ketoglutarate	0	0	0	0	FALSE
caprylate (8:0)	0	0	0	0	FALSE
pentadecanoate (15:0)	0	0	0	0	FALSE
X-11308	0	0	0	0	FALSE
X-11372	0	0	0	0	FALSE
X-11381	0	0	0	0	FALSE
X-11880	0	0	0	0	FALSE
X-12026	0	0	0	0	FALSE
X-12100	0	0	0	0	FALSE
X-12101	0	0	0	0	FALSE
X-12462	0	0	0	0	FALSE
X-13553	0	0	0	0	FALSE
X-13866	0	0	0	0	FALSE
X-14056	0	0	0	0	FALSE
X-15461	0	0	0	0	FALSE
X-15503	0	0	0	0	FALSE
X-16580	0	0	0	0	FALSE
X-17653	0	0	0	0	FALSE
X-21339	0	0	0	0	FALSE
X-21353	0	0	0	0	FALSE
X-22162	0	0	0	0	FALSE
X-23593	0	0	0	0	FALSE
X-23639	0	0	0	0	FALSE
X-23654	0	0	0	0	FALSE
X-23659	0	0	0	0	FALSE
X-23665	0	0	0	0	FALSE
X-23739	0	0	0	0	FALSE
X-23782	0	0	0	0	FALSE
X-24585	0	0	0	0	FALSE
X-24588	0	0	0	0	FALSE
X-25343	0	0	0	0	FALSE
X-25420	0	0	0	0	FALSE
X-25422	0	0	0	0	FALSE
X-25790	0	0	0	0	FALSE
X-25810	0	0	0	0	FALSE
X-26097	0	0	0	0	FALSE

## Sheet: Table S2
Relative distributions of biochemical families
Biochemical family	Measured metabolites	Removed metabolites	Analysed metabolites	Significant metabolites
Amino acids	0.18232	0.108108	0.197558	0.216216
Carbohydrates	0.0202578	0.0108108	0.0221976	0.0247748
Cofactors and vitamins	0.0239411	0.0108108	0.0266371	0.0292793
Energy metabolism	0.0101289	0.00540541	0.0110988	0.0135135
Lipids	0.406998	0.405405	0.407325	0.367117
Nucleotides	0.0322284	0.0432432	0.0299667	0.027027
Partially characterised molecules	0.019337	0	0.0233074	0.036036
Peptides	0.0377532	0.027027	0.0399556	0.036036
Unnamed compounds	0.165746	0.318919	0.134295	0.123874
Xenobiotics	0.101289	0.0702703	0.107658	0.126126
total	1	1	1	1

## Sheet: Table S3
metabolite	estimateGeneva	estimateStGallen	estimateTicino	CI_Geneva	CI_StGallen	CI_Ticino	SE	estimateMeta	estimatepval	estimateFDR	ConfInt	QE	Qpval	QFDR
(14 or 15)-methylpalmitate (a17:0 or i17:0)	-0.115634	-0.0438079	0.00681058	(-0.15653177915821,-0.0747355412733677)	(-0.0865655643241026,-0.00105032797516313)	(-0.0195967345856638,0.0332179014668597)	0.01005	-0.03231	0.00129964	0.00304929	(-0.052,-0.01262)	24.6534	4.43e-06	0.000234882
(16 or 17)-methylstearate (a19:0 or i19:0)	0.0115634	-0.0230994	-0.0724759	(-0.0155078169949968,0.0386345422996951)	(-0.0517536035935948,0.00555488385945997)	(-0.122188240415677,-0.0227636125275068)	0.00934	-0.01395	0.134981	0.186097	(-0.03225,0.00434)	9.12804	0.0104201	0.057598
(2 or 3)-decenoate (10:1n7 or n8)	-0.0332582	0.0182035	0.00855475	(-0.0534215899446727,-0.0130947256914984)	(-0.0129016414779739,0.0493087341753595)	(-0.0280440311910368,0.0451535243724686)	0.00784	-0.01335	0.0884256	0.128918	(-0.02871,0.00201)	9.07387	0.0107061	0.058601
(N(1) + N(8))-acetylspermidine	0.00167351	-0.0100532	0.0345846	(-0.0129793795149988,0.0163263952317608)	(-0.0334445567210119,0.0133381324457905)	(-0.0019398617387388,0.0711090592566395)	0.006	0.00212	0.723635	0.777109	(-0.00964,0.01388)	4.07889	0.130101	0.299917
(R)-3-hydroxybutyrylcarnitine	0.011846	0.000171094	0.0132491	(-0.0413761910040502,0.0650682273649567)	(-0.044513879331463,0.0448560670568277)	(-0.0402055130206763,0.0667037087419482)	0.01471	0.0074	0.614957	0.675565	(-0.02142,0.03622)	0.17334	0.916981	0.957256
(S)-3-hydroxybutyrylcarnitine	-0.104068	-0.0705143	-0.00876702	(-0.135629787303631,-0.0725059324041566)	(-0.118644531367226,-0.0223840325847253)	(-0.110960151933014,0.0934261191997642)	0.01304	-0.08865	1.05e-11	1.13e-10	(-0.1142,-0.06309)	3.80936	0.14887	0.327929
1-(1-enyl-oleoyl)-GPE (P-18:1)*	0.0790328	0.133311	0.0864257	(0.0401563873963378,0.11790915164937)	(0.0719846393067647,0.194637247690566)	(0.00448334368618185,0.168367982347733)	0.01555	0.09346	1.85e-09	1.42e-08	(0.06298,0.12394)	2.17946	0.336307	0.534414
1-(1-enyl-palmitoyl)-2-arachidonoyl-GPE (P-16:0/20:4)*	0.0144562	0.0181104	0.0117416	(-0.0176418820855719,0.0465542952156573)	(-0.00971639116611491,0.0459372201068656)	(-0.031320076328735,0.0548032638214639)	0.00964	0.01562	0.105195	0.150104	(-0.00328,0.03451)	0.06698	0.967064	0.985557
1-(1-enyl-palmitoyl)-2-linoleoyl-GPC (P-16:0/18:2)*	-0.0646459	-0.097444	-0.0944476	(-0.170348012866555,0.0410561152418286)	(-0.184263457777464,-0.0106244479394456)	(-0.176211847233127,-0.0126833345540665)	0.02646	-0.08834	0.000842583	0.00206295	(-0.14021,-0.03648)	0.2567	0.879547	0.936728
1-(1-enyl-palmitoyl)-2-linoleoyl-GPE (P-16:0/18:2)*	-0.0857246	-0.061859	-0.090074	(-0.123274438529938,-0.0481746880813339)	(-0.105409675723,-0.0183083173593174)	(-0.126546513018711,-0.0536014142489416)	0.01144	-0.08104	1.42e-12	1.7e-11	(-0.10347,-0.05861)	1.04063	0.594334	0.742712
1-(1-enyl-palmitoyl)-2-oleoyl-GPC (P-16:0/18:1)*	-0.0637172	-0.106002	0.0126827	(-0.134093687697845,0.00665920045141105)	(-0.174490364595694,-0.0375146054141925)	(-0.0520582479808415,0.0774237273328204)	0.01996	-0.04962	0.0128947	0.0230518	(-0.08874,-0.01051)	6.31519	0.0425278	0.142445
1-(1-enyl-palmitoyl)-2-palmitoleoyl-GPC (P-16:0/16:1)*	0.0558018	0.0405274	0.00924838	(-0.0266517983748434,0.138255453831735)	(-0.0598524093484094,0.140907257520956)	(-0.186818284442851,0.205315040375718)	0.03092	0.04579	0.138591	0.189484	(-0.01481,0.10638)	0.20063	0.904553	0.951963
1-(1-enyl-palmitoyl)-2-palmitoyl-GPC (P-16:0/16:0)*	0.0120278	0.0275876	-0.0065625	(-0.0119277379511704,0.0359832489302799)	(-0.0015988378567958,0.0567740470976756)	(-0.0416590788491941,0.028534074749254)	0.00836	0.01288	0.123244	0.171274	(-0.0035,0.02926)	2.15922	0.339727	0.537951
1-(1-enyl-palmitoyl)-GPC (P-16:0)*	-0.199458	-0.239454	-0.0388722	(-0.290662074309324,-0.108254180281082)	(-0.312207284301084,-0.166701638004499)	(-0.12791322781157,0.0501688217723013)	0.02446	-0.17029	3.33e-12	3.75e-11	(-0.21822,-0.12235)	12.2328	0.00220637	0.021608
1-(1-enyl-palmitoyl)-GPE (P-16:0)*	0.0395461	0.0385463	0.0489821	(-0.0071777729644015,0.0862699190148759)	(-0.00755452557258057,0.0846471457657811)	(-0.0331533701163453,0.131117574728768)	0.01555	0.04041	0.00935259	0.0175922	(0.00993,0.07088)	0.04943	0.975586	0.987644
1-(1-enyl-stearoyl)-2-arachidonoyl-GPE (P-18:0/20:4)*	0.00772932	-0.00292988	-0.0107803	(-0.00236872550920615,0.0178273623133258)	(-0.0130510666115024,0.00719130443014766)	(-0.025752297486327,0.00419162021261587)	0.00329	-4e-05	0.99098	0.992082	(-0.00649,0.00641)	4.56402	0.102079	0.261287
1-(1-enyl-stearoyl)-2-linoleoyl-GPE (P-18:0/18:2)*	0.0630669	0.0718702	0.01875	(0.0232095909562628,0.102924144163673)	(0.0323262444080865,0.111414168487634)	(-0.0646044316082598,0.102104370026289)	0.01357	0.06254	4.08e-06	1.56e-05	(0.03593,0.08914)	1.27473	0.528684	0.689657
1-(1-enyl-stearoyl)-2-oleoyl-GPE (P-18:0/18:1)	0.0258282	-0.0969361	-0.0117746	(-0.0253947822837632,0.0770512281497913)	(-0.15127326523054,-0.0425989910632324)	(-0.0496229679718517,0.0260738556235061)	0.01355	-0.02201	0.104299	0.149401	(-0.04857,0.00455)	10.9356	0.00422044	0.0297079
1-(1-enyl-stearoyl)-GPE (P-18:0)*	-0.00609384	-0.0688538	-0.0017363	(-0.0422893922486082,0.0301017100390443)	(-0.107844354987971,-0.0298632969179919)	(-0.0931687297152506,0.0896961351420393)	0.013	-0.03255	0.0122747	0.022119	(-0.05803,-0.00707)	5.81889	0.0545061	0.167611
1,2-dilinoleoyl-GPC (18:2/18:2)	-0.0676591	-0.0252479	0.0351636	(-0.102371119696168,-0.0329470931712296)	(-0.0684201267830966,0.0179242567774741)	(-0.0114026027911763,0.0817298915449335)	0.01193	-0.02926	0.014208	0.0251502	(-0.05265,-0.00587)	12.0867	0.00237358	0.0227511
1,2-dipalmitoyl-GPC (16:0/16:0)	0.0586153	0.0263526	0.0299899	(0.0199075094459548,0.0973231884367532)	(-0.0132837397250842,0.0659888920990161)	(-0.0654593234965871,0.125439127261487)	0.01357	0.04187	0.00203359	0.00451296	(0.01527,0.06846)	1.36721	0.504793	0.679848
1,3,7-trimethylurate	-0.00636351	-0.0284464	-0.020191	(-0.0250462326588041,0.0123192042543551)	(-0.0788473630651326,0.0219545578626012)	(-0.0496554633358336,0.00927340384849007)	0.00768	-0.01195	0.119966	0.16784	(-0.027,0.00311)	1.05551	0.589927	0.74228
1,3-dimethylurate	0.00386858	0.0250253	-0.0144348	(-0.0129555953844112,0.0206927579436866)	(0.0095267207592744,0.0405238543290935)	(-0.0319616865301449,0.00309204013054139)	0.00488	0.00647	0.184461	0.245131	(-0.00309,0.01603)	11.0629	0.00396028	0.0290099
1,5-anhydroglucitol (1,5-AG)	0.0368198	-0.00615582	0.00142467	(-0.0115111056804326,0.0851507664382646)	(-0.0463591510056877,0.0340475036627381)	(-0.0687794831536062,0.0716288203079422)	0.01443	0.0098	0.497265	0.567852	(-0.01849,0.03808)	1.86039	0.394478	0.593363
1,7-dimethylurate	0.0131753	-0.0199682	0.0112262	(-0.00986048136326272,0.0362111181422524)	(-0.0419182780329742,0.00198187411522762)	(-0.0324554874250031,0.0549078449397959)	0.00762	-0.00239	0.753426	0.803357	(-0.01733,0.01254)	4.59078	0.100722	0.259288
10-heptadecenoate (17:1n7)	-0.0633864	-0.043273	-0.0176316	(-0.0989080103640502,-0.0278647839400677)	(-0.0768396982726694,-0.0097062649033056)	(-0.068463380780624,0.0332002256550767)	0.01122	-0.04618	3.86e-05	0.000121747	(-0.06818,-0.02419)	2.14184	0.342693	0.540629
10-nonadecenoate (19:1n9)	0.0296245	-0.0305839	-0.00875795	(0.00149708801396605,0.057751902022037)	(-0.0613702063158728,0.000202479581615355)	(-0.0354982506694192,0.0179823529207031)	0.00837	-0.0019	0.820175	0.860277	(-0.0183,0.0145)	8.41275	0.0149003	0.0754221
10-undecenoate (11:1n1)	-0.0231216	0.0217851	-0.0211911	(-0.0445819290626087,-0.00166126528460178)	(-0.00985211698288646,0.0534223728737708)	(-0.0801278467229133,0.0377457078480259)	0.00868	-0.00999	0.24966	0.317717	(-0.02699,0.00702)	5.4521	0.0654775	0.190923
11beta-hydroxyandrosterone glucuronide	0.0655351	0.0877334	0.0490797	(0.0348405505060871,0.0962297437246813)	(0.0466821878048843,0.128784512031849)	(-0.00182684008611664,0.0999862858386058)	0.01129	0.06888	1.07e-09	8.61e-09	(0.04674,0.09102)	1.43703	0.487476	0.672003
11beta-hydroxyetiocholanolone glucuronide*	-0.0115343	-0.000510074	0.00129629	(-0.0248863644146048,0.00181770243196018)	(-0.0161765124720323,0.0151563654645803)	(-0.0315514036104045,0.0341439861462747)	0.00495	-0.00618	0.212125	0.277797	(-0.01589,0.00353)	1.31992	0.516873	0.684968
12,13-DiHOME	-0.0629405	-0.0651363	0.0210665	(-0.0924110196204212,-0.0334699609275092)	(-0.121950033887677,-0.00832248720853116)	(-0.0734541083817589,0.115587142528167)	0.01286	-0.0574	8.13e-06	2.92e-05	(-0.08261,-0.03218)	2.85435	0.239985	0.437706
12-HETE	-0.00411157	-0.0384827	-0.0249176	(-0.0374907702685792,0.0292676388489287)	(-0.0862435899411179,0.00927816185305207)	(-0.102854353949574,0.0530191544568877)	0.01317	-0.01644	0.212084	0.277797	(-0.04225,0.00938)	1.38773	0.499641	0.679
12-HHTrE	-0.0992451	-0.0938562	-0.0839348	(-0.138303848022079,-0.060186253658529)	(-0.14942426218525,-0.0382881243975811)	(-0.143419977891322,-0.0244497035803419)	0.01436	-0.09443	4.87e-11	4.62e-10	(-0.12258,-0.06628)	0.17837	0.914677	0.957256
13-HODE + 9-HODE	-0.111692	-0.0712985	-0.0261407	(-0.152130260261794,-0.0712542713885315)	(-0.117951963572281,-0.0246451091530684)	(-0.0725733965467938,0.0202920697709261)	0.01302	-0.07375	1.49e-08	9.27e-08	(-0.09927,-0.04822)	7.43114	0.0243416	0.101068
14-HDoHE/17-HDoHE	-0.0751658	-0.102659	-0.134397	(-0.144617567860434,-0.00571401295240583)	(-0.19807696231095,-0.00724055777224993)	(-0.299144471389228,0.030350782649713)	0.02712	-0.08986	0.000920622	0.0022358	(-0.14301,-0.03671)	0.52181	0.770355	0.864874
16alpha-hydroxy DHEA 3-sulfate	0.0305562	0.0740671	0.0324597	(0.0109772236576581,0.0501352232091353)	(0.0558493854422515,0.0922848700297634)	(-0.00894303393302843,0.0738624000745893)	0.00648	0.05186	1.17e-15	2.4e-14	(0.03917,0.06456)	11.0996	0.00388818	0.0287151
16-hydroxypalmitate	0.0183589	-0.00766669	-0.00120568	(-0.0380838508537042,0.0748017473840807)	(-0.0584060740040634,0.0430727045983005)	(-0.0597715316946234,0.0573601712354435)	0.01618	0.00245	0.879756	0.909115	(-0.02927,0.03417)	0.47287	0.789439	0.880302
17alpha-hydroxypregnanolone glucuronide	0.040909	0.0151856	0.0385976	(0.0160337374561267,0.0657842560529087)	(-0.0224151855264225,0.0527864804153339)	(0.0019317243541602,0.0752635312016852)	0.00921	0.03442	0.000187083	0.000520252	(0.01636,0.05247)	1.31648	0.517761	0.684968
1-arachidonoyl-GPA (20:4)	-0.0144266	0.00933018	-0.00270733	(-0.036113825045182,0.00726056786018338)	(-0.0189329694999507,0.0375933301368822)	(-0.0399327398622625,0.0345180838713225)	0.00797	-0.00511	0.521397	0.590174	(-0.02073,0.01051)	1.72771	0.421535	0.615965
1-arachidonoyl-GPC (20:4n6)*	0.00127495	0.0161944	-0.0251713	(-0.0386731266738388,0.0412230317823421)	(-0.0345869926478098,0.0669758349212878)	(-0.0556723740482762,0.0053298507365968)	0.01116	-0.00956	0.391649	0.463092	(-0.03144,0.01232)	2.277	0.320299	0.522159
1-arachidonoyl-GPE (20:4n6)*	-0.0563147	-0.00860836	-0.0307236	(-0.0826034214680105,-0.030025967025606)	(-0.031753357251164,0.014536635917586)	(-0.06720505348848,0.00575784758114747)	0.008	-0.02968	0.000208439	0.000574322	(-0.04536,-0.01399)	7.13042	0.0282911	0.1094
1-arachidonoyl-GPI (20:4)*	0.0422595	-0.0103568	0.0480135	(-0.030406355671054,0.114925327308228)	(-0.0869939370082546,0.0662802716866166)	(-0.0849643813454574,0.180991438133948)	0.02501	0.02152	0.389607	0.461889	(-0.0275,0.07053)	1.13001	0.568357	0.721253
1-arachidonylglycerol (20:4)	0.011047	0.00634604	0.0137596	(-0.00272157781911757,0.0248156724367747)	(-0.013671119397575,0.0263632004214579)	(-0.0247195877945037,0.0522387492768821)	0.00555	0.00987	0.0752869	0.111568	(-0.00101,0.02076)	0.18638	0.91102	0.955564
1-docosahexaenoylglycerol (22:6)	0.141233	0.0660632	0.00814358	(0.0717335818556361,0.210732318991444)	(-0.0118173154960202,0.14394363317319)	(-0.140263177614834,0.156550333039446)	0.02498	0.09705	0.000101956	0.000299225	(0.0481,0.14601)	3.53932	0.170391	0.350507
1-eicosapentaenoylglycerol (20:5)*	0.0232202	0.0408999	-0.000228011	(-0.00352519777511233,0.0499656872138699)	(0.00985353603777102,0.0719463309802405)	(-0.0518891994621969,0.05143317779992)	0.00962	0.02662	0.0056767	0.0113408	(0.00776,0.04549)	1.91227	0.384375	0.584132
1-heptadecenoylglycerol (17:1)*	-0.00313004	-0.0303598	0.0263683	(-0.0719335614537843,0.0656734850999708)	(-0.147415200918078,0.0866956927215488)	(-0.11316044161725,0.165896973946475)	0.02785	-0.00454	0.870604	0.902663	(-0.05912,0.05005)	0.37702	0.828192	0.900122
1H-indole-7-acetic acid	-0.0491405	-0.00701083	-0.00248841	(-0.0787664044770729,-0.0195146679237942)	(-0.0505009163545633,0.0364792548017613)	(-0.029546441696675,0.0245696190318377)	0.00926	-0.0208	0.0247627	0.0414706	(-0.03895,-0.00264)	5.66091	0.058986	0.177155
1-lignoceroyl-GPC (24:0)	0.064356	0.00476153	-0.0561399	(0.00840555305245007,0.120306414888485)	(-0.0404890062029474,0.0500120746612826)	(-0.174539633086431,0.0622598707802273)	0.01721	0.02147	0.212057	0.277797	(-0.01225,0.0552)	4.43124	0.109086	0.26908
1-linolenoyl-GPC (18:3)*	0.0223453	0.0488592	0.0121247	(0.00474798486229088,0.03994270040618)	(0.0285686384489111,0.0691498022778994)	(-0.0102514037556166,0.0345009011029065)	0.00583	0.02809	1.46e-06	6.33e-06	(0.01666,0.03952)	6.3898	0.0409706	0.137741
1-linoleoyl-2-linolenoyl-GPC (18:2/18:3)*	0.0346042	-0.00714078	-0.00461399	(0.00457711344333414,0.0646312431634219)	(-0.0472249199495665,0.0329433557279019)	(-0.0423763866910597,0.0331484066055865)	0.01034	0.01262	0.22249	0.289551	(-0.00766,0.03289)	3.79287	0.150103	0.329058
1-linoleoyl-GPA (18:2)*	-0.102253	-0.0799688	0.0141839	(-0.12823140148372,-0.0762746811897234)	(-0.11730194938991,-0.0426356096086605)	(-0.0372212496202914,0.0655890704967448)	0.01005	-0.07896	3.94e-15	7.24e-14	(-0.09865,-0.05926)	15.7034	0.000389096	0.00649214
1-linoleoyl-GPC (18:2)	0.0261794	0.0581638	-0.0155647	(-0.0126016635565724,0.0649604913393542)	(0.0267315937948328,0.0895959571307742)	(-0.0641861384477745,0.0330566464772052)	0.01113	0.03319	0.00287533	0.00616826	(0.01137,0.05501)	6.41312	0.0404958	0.137686
1-linoleoyl-GPE (18:2)*	-0.0350258	-0.0568566	-0.0490403	(-0.0799488222664078,0.00989717578289486)	(-0.108003945133964,-0.00570920498334772)	(-0.136829842868865,0.038749267974193)	0.01607	-0.04511	0.00500674	0.0100919	(-0.07662,-0.01361)	0.40389	0.817142	0.893501
1-linoleoyl-GPG (18:2)*	0.00852038	0.000906478	0.000522022	(-0.0160833455518891,0.0331240973114578)	(-0.0178567224959875,0.0196696791980523)	(-0.00943401039139936,0.0104780536275925)	0.00423	0.0015	0.722039	0.776321	(-0.00678,0.00978)	0.35367	0.837917	0.907408
1-linoleoyl-GPI (18:2)*	-0.0484542	-0.0185911	0.00602896	(-0.0692979014983599,-0.0276105848502241)	(-0.0498667648446179,0.0126846184731955)	(-0.0177075378842899,0.029765455492644)	0.00715	-0.0235	0.00100481	0.00242067	(-0.03751,-0.0095)	11.5457	0.0031108	0.0265843
1-margaroylglycerol (17:0)	0.00092788	0.0129536	0.0612423	(-0.0860181815746585,0.0878739412243723)	(-0.112118320802732,0.138025572448083)	(-0.101629838855757,0.224114421634874)	0.03336	0.01394	0.676159	0.732235	(-0.05145,0.07932)	0.41029	0.814528	0.893501
1-methyl-5-imidazolelactate	0.0938702	0.053664	0.0529233	(0.0579392567676154,0.129801088953293)	(0.0204900520786183,0.0868379360972136)	(0.0225074012951172,0.0833392206706084)	0.0097	0.06464	2.72e-11	2.69e-10	(0.04562,0.08366)	3.53284	0.170944	0.350844
1-methylguanidine	0.101303	0.0791626	0.0204026	(0.0412282831651143,0.161377178714993)	(0.0303760381277997,0.127949211028296)	(-0.0773887590168817,0.11819394135884)	0.01802	0.07915	1.12e-05	3.95e-05	(0.04384,0.11447)	1.90871	0.38506	0.584132
1-methylhistidine	-0.0142363	-0.0128114	0.0142239	(-0.046734863811779,0.0182623546930811)	(-0.0588576108380339,0.0332348047162504)	(-0.028924588924071,0.057372310503566)	0.01154	-0.00608	0.598463	0.661614	(-0.02869,0.01654)	1.17465	0.555811	0.71337
1-methylnicotinamide	-0.0133545	-0.00921804	0.0219089	(-0.025790349704172,-0.000918684290033875)	(-0.0263448335660466,0.0079087574706274)	(0.00174732469726277,0.0420704039473395)	0.00459	-0.00518	0.259613	0.328066	(-0.01418,0.00383)	8.80814	0.0122275	0.065577
1-methylurate	-0.0509402	-0.0518286	-0.168586	(-0.0923153467403557,-0.00956498050581678)	(-0.115081099541979,0.0114239834791281)	(-0.250849900023307,-0.0863222257392366)	0.01628	-0.06887	2.34e-05	7.67e-05	(-0.10079,-0.03696)	6.64451	0.0360715	0.127453
1-methylxanthine	-0.206687	-0.0662537	-0.222774	(-0.318774117954709,-0.0945997970293061)	(-0.163190161804514,0.0306828150892051)	(-0.390769286902014,-0.0547794797390236)	0.03429	-0.14177	3.55e-05	0.000112586	(-0.20897,-0.07457)	4.51302	0.104715	0.264282
1-myristoyl-2-arachidonoyl-GPC (14:0/20:4)*	0.00337347	-0.0502426	-0.0774323	(-0.0227353351220084,0.0294822841675101)	(-0.0722115731139331,-0.0282736201874101)	(-0.10554422532599,-0.0493203037079225)	0.00736	-0.04103	2.49e-08	1.5e-07	(-0.05546,-0.02661)	18.2279	0.000110121	0.00294412
1-myristoyl-2-palmitoyl-GPC (14:0/16:0)	0.0238183	-0.0602328	-0.0372315	(-0.00938481606204965,0.0570213843745424)	(-0.0985920810428927,-0.0218734187967766)	(-0.114646755993578,0.0401836630102157)	0.01218	-0.01457	0.231896	0.29891	(-0.03845,0.00931)	10.9076	0.00427996	0.0298934
1-myristoylglycerol (14:0)	-0.226029	-0.158205	-0.00917088	(-0.295551728969894,-0.156506962492571)	(-0.261633974587398,-0.0547768406207072)	(-0.207642238665544,0.189300473883292)	0.02827	-0.18967	1.95e-11	2e-10	(-0.24507,-0.13426)	4.58346	0.101091	0.259497
1-oleoyl-2-arachidonoyl-GPE (18:1/20:4)*	-0.0220052	0.0951743	-0.0309817	(-0.0939832913155515,0.0499728371420434)	(-0.00856216527207569,0.198910775630306)	(-0.16653063293149,0.104567150941182)	0.02766	0.00855	0.757168	0.80544	(-0.04565,0.06275)	3.69762	0.157424	0.337712
1-oleoyl-2-docosahexaenoyl-GPC (18:1/22:6)*	0.151397	0.0992322	0.0579902	(0.106336847577876,0.196457527847301)	(0.050703404511505,0.147761083801103)	(0.00561779907463932,0.11036256425463)	0.01425	0.10755	4.48e-14	7.08e-13	(0.07961,0.13548)	7.19019	0.0274581	0.108034
1-oleoyl-2-docosahexaenoyl-GPE (18:1/22:6)*	0.0712488	0.0969476	-0.0837658	(0.02005929981258,0.122438276552057)	(0.0586630442858033,0.135232196218629)	(-0.147902519230852,-0.0196289894284337)	0.01411	0.05583	7.62e-05	0.00022886	(0.02817,0.08349)	22.9777	1.02e-05	0.000461484
1-oleoylglycerol (18:1)	-0.0398879	-0.103107	-0.01902	(-0.11090314417235,0.0311273593532707)	(-0.160852738057188,-0.0453612565613138)	(-0.091602439032472,0.0535624671261957)	0.01945	-0.06169	0.00151773	0.00348845	(-0.09981,-0.02356)	3.66582	0.159947	0.340806
1-oleoyl-GPA (18:1)	-0.0131605	0.00880218	-0.00803305	(-0.0323546505160623,0.00603364562798099)	(-0.0203312968268096,0.037935663865007)	(-0.0380633233964798,0.0219972176113923)	0.00721	-0.00685	0.342387	0.414082	(-0.02099,0.00729)	1.53001	0.465332	0.655705
1-oleoyl-GPC (18:1)	0.102699	0.0943377	0.0581486	(0.0442758392385853,0.161121706221786)	(0.0536606858141009,0.135014764849239)	(-0.0104417018580328,0.126738892495191)	0.01531	0.08961	4.87e-09	3.28e-08	(0.0596,0.11963)	1.05292	0.590693	0.74228
1-oleoyl-GPG (18:1)*	0.00221546	-0.000157785	0.00274611	(-0.0241373127568584,0.0285682422630963)	(-0.0223168304553891,0.0220012601486454)	(-0.0459049358288537,0.0513971555912932)	0.00817	0.00103	0.899364	0.922923	(-0.01498,0.01705)	0.02359	0.988274	0.994989
1-oleoyl-GPI (18:1)	-0.107024	-0.0809593	-0.0485494	(-0.137525088274511,-0.0765233588895165)	(-0.105894146683674,-0.0560244404727323)	(-0.0980361983460262,0.000937368295237981)	0.00918	-0.08574	9.28e-21	5.57e-19	(-0.10373,-0.06776)	4.18146	0.123597	0.292286
1-palmitoleoyl-2-linolenoyl-GPC (16:1/18:3)*	0.0239505	-0.0209742	0.00254774	(-0.00383825746887552,0.0517392341331405)	(-0.0637657959523976,0.0218173416029925)	(-0.0450927744653279,0.0501882559555583)	0.01068	0.00906	0.396059	0.467692	(-0.01187,0.03)	3.06718	0.21576	0.404758
1-palmitoleoyl-GPC (16:1)*	-0.280693	-0.33216	-0.527816	(-0.482258905471151,-0.0791269728229689)	(-0.518913234860331,-0.145406739511877)	(-0.826066415771179,-0.229565297629943)	0.06352	-0.34662	4.84e-08	2.76e-07	(-0.4711,-0.22213)	1.85183	0.396169	0.594008
1-palmitoyl-2-arachidonoyl-GPC (16:0/20:4n6)	-0.0269864	0.00235169	-0.0199792	(-0.0464021573996304,-0.00757059154346347)	(-0.0205401618944151,0.02524353184833)	(-0.0477577980487727,0.0077993658287575)	0.00667	-0.01588	0.0172411	0.0298735	(-0.02894,-0.00281)	3.77726	0.151279	0.33003
1-palmitoyl-2-arachidonoyl-GPE (16:0/20:4)*	-0.141103	-0.145511	-0.127389	(-0.22154494175202,-0.060660683534666)	(-0.21491805163665,-0.0761048425332556)	(-0.225642579097806,-0.0291356978831094)	0.02364	-0.14002	3.18e-09	2.24e-08	(-0.18636,-0.09368)	0.08823	0.956845	0.979679
1-palmitoyl-2-arachidonoyl-GPI (16:0/20:4)*	0.00435637	0.0390124	0.053863	(-0.00916679237912671,0.0178795248046739)	(0.0203544137718515,0.0576703513058921)	(0.019470721800805,0.0882553009517438)	0.00532	0.01975	0.000207238	0.000572765	(0.00932,0.03018)	12.8513	0.00161946	0.0169667
1-palmitoyl-2-dihomo-linolenoyl-GPC (16:0/20:3n3 or 6)*	-0.210158	-0.13087	-0.101269	(-0.333619507757453,-0.0866974590797457)	(-0.199114223150029,-0.0626253177695238)	(-0.161675242951544,-0.0408629941577013)	0.02167	-0.12562	6.75e-09	4.37e-08	(-0.16809,-0.08315)	2.44812	0.294034	0.494262
1-palmitoyl-2-docosahexaenoyl-GPC (16:0/22:6)	-0.0222018	-0.0841651	0.00474025	(-0.0804408612547805,0.0360372627790276)	(-0.115704538556039,-0.05262575836823)	(-0.0599630117120664,0.0694435102138829)	0.01301	-0.0585	6.87e-06	2.51e-05	(-0.08399,-0.03301)	7.70571	0.0212191	0.0914757
1-palmitoyl-2-docosahexaenoyl-GPE (16:0/22:6)*	-0.0598448	-0.0609572	-0.0185613	(-0.0820647303923286,-0.0376247882230065)	(-0.0839850866539871,-0.0379293273842585)	(-0.0678340378622727,0.0307114744826275)	0.00776	-0.0564	3.66e-13	4.71e-12	(-0.07161,-0.04119)	2.50823	0.285328	0.485023
1-palmitoyl-2-linoleoyl-GPC (16:0/18:2)	-0.114485	-0.0170873	-0.0508261	(-0.162092888134513,-0.0668766060073211)	(-0.0850473553375052,0.050872773120083)	(-0.120624139789347,0.0189719770256187)	0.01737	-0.07491	1.61e-05	5.44e-05	(-0.10895,-0.04087)	5.89269	0.0525314	0.164168
1-palmitoyl-2-linoleoyl-GPI (16:0/18:2)	-0.0840819	-0.00100694	0.00273308	(-0.123312131520825,-0.04485171157547)	(-0.0269980180794298,0.0249841416852803)	(-0.0430797563734775,0.0485459128069222)	0.00999	-0.02103	0.0353248	0.0575546	(-0.04062,-0.00145)	13.2366	0.0013357	0.0150433
1-palmitoyl-2-oleoyl-GPC (16:0/18:1)	-0.0434248	-0.0629954	-0.0837344	(-0.0714993736526718,-0.0153502119771864)	(-0.107937625088332,-0.0180531146150178)	(-0.172269734337086,0.00480094456857486)	0.01173	-0.05127	1.24e-05	4.34e-05	(-0.07426,-0.02827)	1.07796	0.583343	0.736123
1-palmitoyl-2-oleoyl-GPI (16:0/18:1)*	-0.0266945	0.0107108	-0.0594243	(-0.0725957060196357,0.0192067923717727)	(-0.0354261647364887,0.0568478505951387)	(-0.120141073972859,0.00129240205364225)	0.01463	-0.01954	0.181718	0.242201	(-0.04822,0.00914)	3.40242	0.182463	0.365956
1-palmitoyl-2-palmitoleoyl-GPC (16:0/16:1)*	-0.221294	-0.231146	-0.0207696	(-0.297571857804355,-0.145015874307578)	(-0.288256109667142,-0.174036343929289)	(-0.0779233058112294,0.0363840196032518)	0.01821	-0.1469	7.32e-16	1.68e-14	(-0.1826,-0.1112)	30.7223	2.13e-07	4.25e-05
1-palmitoyl-2-stearoyl-GPC (16:0/18:0)	-0.0355003	-0.0461371	-0.00783846	(-0.0659394260353809,-0.00506116864262044)	(-0.091226760623347,-0.00104746411405982)	(-0.0382220281647067,0.0225451073016763)	0.0099	-0.02618	0.00819569	0.0157448	(-0.04559,-0.00677)	2.51259	0.284707	0.485023
1-palmitoylglycerol (16:0)	-0.11396	-0.134541	-0.126035	(-0.204285312366224,-0.0236347418153426)	(-0.206915569887167,-0.0621663944198281)	(-0.283404990281321,0.0313357865598688)	0.02712	-0.12644	3.13e-06	1.24e-05	(-0.1796,-0.07328)	0.12149	0.941064	0.974597
1-palmitoyl-GPA (16:0)	-0.0302059	-0.0245924	-0.00456885	(-0.0540053846409046,-0.00640634476102077)	(-0.0447270697366511,-0.00445772761164958)	(-0.0332390857019414,0.0241013943589892)	0.00691	-0.02194	0.00150223	0.00346165	(-0.03549,-0.00839)	1.94028	0.379031	0.581219
1-palmitoyl-GPC (16:0)	0.0179484	-0.0356347	0.0876642	(-0.0133816778450112,0.0492784095940227)	(-0.0833201111285881,0.0120507987126799)	(0.0227885309271408,0.152539838904564)	0.01239	0.01382	0.264575	0.332936	(-0.01046,0.0381)	9.17547	0.0101759	0.0565955
1-palmitoyl-GPE (16:0)	-0.0399282	-0.0959308	0.2064	(-0.0905294737302315,0.0106730858697964)	(-0.156529509942594,-0.0353321307694948)	(0.0623876691723849,0.350412993464963)	0.01913	-0.04467	0.0195555	0.0334336	(-0.08217,-0.00717)	14.4583	0.00072514	0.0100803
1-palmitoyl-GPG (16:0)*	0.027781	-0.0156711	-0.00380526	(0.0040789672001772,0.0514830460100905)	(-0.0573970814842676,0.0260548268290397)	(-0.060733907665607,0.0531233816698283)	0.00989	0.01475	0.135766	0.186757	(-0.00463,0.03413)	3.61113	0.164382	0.343637
1-palmitoyl-GPI (16:0)	0.0225422	0.0170618	-0.0567492	(-0.0015706740859337,0.0466549781450687)	(-0.005229868852849,0.0393534412586997)	(-0.086415843340667,-0.0270825851449403)	0.00731	0.00177	0.808551	0.850063	(-0.01256,0.0161)	19.6056	5.53e-05	0.00166076
1-pentadecanoylglycerol (15:0)	0.0130117	0.0497982	-0.0544399	(-0.019316676538634,0.0453401109544672)	(0.0180467745880625,0.0815495335637102)	(-0.090584280451613,-0.0182955933756645)	0.00979	0.00743	0.447871	0.520015	(-0.01176,0.02663)	18.2102	0.000111099	0.00294412
1-ribosyl-imidazoleacetate*	0.0371353	0.0403362	0.0273851	(0.00938667511983452,0.0648839222199601)	(0.00699873430064144,0.0736735955268851)	(-0.00511541676836984,0.0598857063554655)	0.0091	0.03512	0.000113414	0.000330699	(0.01729,0.05295)	0.33189	0.847094	0.909813
1-stearoyl-2-arachidonoyl-GPC (18:0/20:4)	0.000692927	-0.0420592	0.00294885	(-0.0465373020544291,0.0479231570541289)	(-0.0832889818567129,-0.000829339948835071)	(-0.0936367346106966,0.0995344403630601)	0.01509	-0.02108	0.16224	0.218051	(-0.05065,0.00848)	2.04874	0.359023	0.558687
1-stearoyl-2-arachidonoyl-GPI (18:0/20:4)	-0.0112593	-0.0175325	-0.021565	(-0.0226541071168193,0.000135562979425546)	(-0.0311864151782352,-0.00387859346280695)	(-0.0337085315218426,-0.0094213826007416)	0.00362	-0.01648	5.38e-06	2e-05	(-0.02357,-0.00938)	1.50277	0.471712	0.662014
1-stearoyl-2-docosahexaenoyl-GPC (18:0/22:6)	-0.145364	-0.238126	-0.0237975	(-0.225555091756057,-0.065172597268292)	(-0.289689779657565,-0.186563212773412)	(-0.0972693424656811,0.0496744383001048)	0.01906	-0.16262	1.42e-17	4.83e-16	(-0.19997,-0.12527)	22.1295	1.57e-05	0.000613261
1-stearoyl-2-docosahexaenoyl-GPE (18:0/22:6)*	0.136949	0.108058	0.0413049	(0.0919414363716165,0.181957412384615)	(0.0435089832192522,0.172607922711647)	(-0.0694186369215015,0.152028476048969)	0.01787	0.11887	2.89e-11	2.83e-10	(0.08385,0.1539)	2.61278	0.270796	0.470129
1-stearoyl-2-linoleoyl-GPI (18:0/18:2)	0.0296974	0.0324051	-0.0202637	(0.0167005817123775,0.0426941948206607)	(0.0176634019054587,0.0471468898559537)	(-0.0470733183868808,0.00654593433173202)	0.00467	0.02491	9.9e-08	5.33e-07	(0.01575,0.03407)	12.4207	0.00200848	0.0201071
1-stearoyl-2-oleoyl-GPC (18:0/18:1)	-0.272557	-0.214195	-0.095327	(-0.345069411515617,-0.20004448786243)	(-0.314855453874653,-0.113533871608307)	(-0.204352857423999,0.0136987940192553)	0.02642	-0.21714	2.04e-16	5.26e-15	(-0.26892,-0.16536)	7.04234	0.0295648	0.112245
1-stearoyl-2-oleoyl-GPE (18:0/18:1)	0.0321096	-0.0927915	-0.0522236	(0.00595471340963254,0.0582644576530639)	(-0.146076550902898,-0.039506443441069)	(-0.0868090670645279,-0.017638165826711)	0.00991	-0.0111	0.26295	0.331354	(-0.03052,0.00833)	24.9447	3.83e-06	0.000216413
1-stearoyl-2-oleoyl-GPI (18:0/18:1)*	0.0670128	0.0755485	0.0351767	(0.0166937760751838,0.117331910151413)	(0.038891911350428,0.112205036063202)	(-0.0378521427187248,0.108205453455872)	0.01401	0.0673	1.55e-06	6.68e-06	(0.03985,0.09476)	0.93791	0.625656	0.770104
1-stearoyl-GPC (18:0)	-0.0118051	0.00951259	0.0127487	(-0.0532511832023021,0.0296409983621403)	(-0.0404818688984041,0.0595070451210655)	(-0.0878212039371725,0.113318602928388)	0.01552	-0.00167	0.914272	0.93609	(-0.03208,0.02874)	0.50087	0.778464	0.871299
1-stearoyl-GPE (18:0)	-0.00345698	-0.0135029	0.00864916	(-0.0102432764593585,0.00332930992366361)	(-0.0255925785229575,-0.00141318377230062)	(-0.00330327158700192,0.020601587531801)	0.00271	-0.00301	0.26648	0.334866	(-0.00831,0.0023)	6.56563	0.0375224	0.13003
1-stearoyl-GPG (18:0)	-0.0120921	-0.0154994	-0.0259657	(-0.0270934438420619,0.00290924550632468)	(-0.0349106665377326,0.00391195243252465)	(-0.0655607763300805,0.0136293824396974)	0.0058	-0.01441	0.013022	0.0231874	(-0.02578,-0.00304)	0.431	0.806137	0.88902
1-stearoyl-GPI (18:0)	-0.0271588	-0.0427713	-0.0154368	(-0.0517826676819254,-0.00253498101793889)	(-0.0707687397728195,-0.0147737780627991)	(-0.0569715505548784,0.0260978556609684)	0.00862	-0.0309	0.000336176	0.000888255	(-0.04779,-0.01401)	1.31175	0.518987	0.684968
2,3-dihydroxy-5-methylthio-4-pentenoate (DMTPA)*	0.036654	0.00585416	0.0175812	(0.0249124108660059,0.0483955034491861)	(-0.00831806491094215,0.0200263918404401)	(0.0017678291908935,0.0333945128728669)	0.004	0.02251	1.91e-08	1.16e-07	(0.01466,0.03036)	11.2533	0.00360065	0.028002
2,3-dihydroxyisovalerate	0.000141947	0.0352569	-0.0733175	(-0.0565547303867356,0.056838623499927)	(-0.0159089570130723,0.0864227972980336)	(-0.162777571336569,0.0161426058365559)	0.01784	0.00532	0.765608	0.8125	(-0.02965,0.04028)	4.31534	0.115594	0.279224
2,4-di-tert-butylphenol	0.0797338	0.0636962	0.0947537	(-0.0297150317031917,0.189182677505641)	(-0.0490592462964798,0.176451584880936)	(-0.0641133158423444,0.25362068783699)	0.03592	0.07643	0.0333534	0.0547385	(0.00603,0.14683)	0.1036	0.94952	0.976618
2,6-dihydroxybenzoic acid	-0.0373941	-0.0159301	0.00676093	(-0.0586331305835313,-0.0161550192716445)	(-0.0356381951026468,0.00377805373201952)	(-0.0176780393293733,0.0311999003594431)	0.00635	-0.01741	0.00606333	0.0119804	(-0.02985,-0.00498)	7.18022	0.0275953	0.108102
21-hydroxypregnenolone disulfate	0.0737303	-0.0642032	-0.0563537	(0.0216059007799242,0.125854745391221)	(-0.141710773248322,0.0133043186037392)	(-0.15331523431676,0.0406078164256203)	0.02015	0.01631	0.418234	0.489388	(-0.02319,0.05582)	10.9643	0.0041604	0.0297079
2-acetamidophenol sulfate	-0.00736621	-0.037029	-0.00875554	(-0.0402545423258705,0.0255221191821936)	(-0.0704738678036022,-0.00358410332631936)	(-0.0509365528277868,0.0334254824224086)	0.01046	-0.01883	0.0716934	0.107302	(-0.03933,0.00166)	1.82331	0.401858	0.600455
2-aminoadipate	-0.0125898	-0.20948	-0.196635	(-0.130115215221165,0.104935695176566)	(-0.290574844447472,-0.128384649198823)	(-0.333476671204189,-0.0597939333211584)	0.03061	-0.15571	3.63e-07	1.77e-06	(-0.2157,-0.09572)	7.72926	0.0209707	0.0912783
2-aminobutyrate	-0.0127343	-0.00146942	-0.00352272	(-0.0376993493885065,0.0122307771438483)	(-0.0346818493161653,0.0317430102369122)	(-0.0443435219939185,0.0372980791458961)	0.00915	-0.00767	0.401443	0.472341	(-0.0256,0.01025)	0.33162	0.847207	0.909813
2-aminoheptanoate	0.0796003	0.129311	0.0779821	(0.0557730759423653,0.103427498070388)	(0.09016180189824,0.168459208637115)	(0.0340169705335514,0.121947232375575)	0.00942	0.09038	8.76e-22	6.58e-20	(0.07191,0.10885)	4.89049	0.086705	0.232504
2-aminooctanoate	0.0557446	0.109803	0.0526598	(0.00226676134899668,0.109222483934173)	(0.0440813313682473,0.175525555491539)	(-0.0805094430079414,0.185829044557348)	0.02021	0.0751	0.00020182	0.000559508	(0.0355,0.11471)	1.68336	0.430985	0.623303
2-aminophenol sulfate	-0.021445	0.0367562	-0.00341521	(-0.0656307024435479,0.0227407868375766)	(0.0162615237256606,0.0572508784274432)	(-0.0824929218356222,0.075662500730157)	0.00923	0.02489	0.00703598	0.0136921	(0.00679,0.04299)	6.00419	0.0496828	0.159303
2'-deoxyuridine	-0.0642998	-0.0399844	0.0245229	(-0.100054170241294,-0.0285454107319652)	(-0.0902887799874094,0.0103200388061756)	(-0.0412260275557244,0.0902717588247381)	0.01359	-0.04289	0.00160269	0.00365577	(-0.06954,-0.01625)	5.42858	0.0662519	0.191702
2-docosahexaenoylglycerol (22:6)*	0.0811592	0.0717805	0.0994819	(0.0598650394820874,0.102453292919136)	(0.0267457522356206,0.116815172381802)	(0.0286251357480981,0.170338729065851)	0.00948	0.08082	1.5e-17	4.83e-16	(0.06225,0.0994)	0.42222	0.809687	0.890754
2-hydroxy-3-methylvalerate	0.0407704	0.041317	-0.0317431	(0.00679644674984364,0.0747443368212556)	(0.0163911326988682,0.0662429089079548)	(-0.0890045108426309,0.0255183405537977)	0.00968	0.03313	0.000615598	0.00155802	(0.01417,0.0521)	5.53932	0.0626832	0.185782
2-hydroxy-4-(methylthio)butanoic acid	0.0793356	0.116842	0.1095	(0.045713596171594,0.112957622380474)	(0.0729833794341244,0.160700655527569)	(0.0512227061183911,0.167776308620348)	0.01238	0.09604	8.58e-15	1.49e-13	(0.07178,0.1203)	2.0173	0.364712	0.565054
2-hydroxyacetaminophen sulfate*	-0.0245692	-0.0342224	-0.0116195	(-0.053624751166929,0.00448641683049673)	(-0.0658787037301565,-0.00256606197568545)	(-0.0596626200113571,0.036423664986725)	0.00998	-0.02611	0.00887216	0.0168291	(-0.04566,-0.00655)	0.61254	0.736188	0.8439
2-hydroxyarachidate*	0.0047885	-0.0510938	-0.100565	(-0.0569603915577651,0.0665373910548826)	(-0.121155776733262,0.0189681217814885)	(-0.179903494201177,-0.0212259836899732)	0.02041	-0.04022	0.0488003	0.076869	(-0.08022,-0.00021)	4.35577	0.113281	0.275111
2-hydroxybehenate	-0.0821485	-0.0538468	0.0342966	(-0.155693007855981,-0.00860393718348709)	(-0.125013245332484,0.0173196399293612)	(-0.117212706009386,0.185805910387797)	0.02472	-0.05712	0.0208731	0.0353116	(-0.10557,-0.00866)	1.85154	0.396225	0.594008
2-hydroxybutyrate/2-hydroxyisobutyrate	-0.142923	-0.14228	-0.0361946	(-0.213148728865196,-0.0726972062153136)	(-0.183574643648287,-0.10098560487527)	(-0.0959231503567115,0.0235339690735986)	0.0156	-0.1146	2.05e-13	2.72e-12	(-0.14518,-0.08402)	8.97037	0.0112748	0.06083
2-hydroxydecanoate	-0.0352332	-0.0965472	-0.113002	(-0.0778440979722058,0.00737779062369268)	(-0.15984924407232,-0.033245195841186)	(-0.209704807105846,-0.0162988452635775)	0.01694	-0.06127	0.000298275	0.000795107	(-0.09447,-0.02807)	3.72663	0.155157	0.335243
2-hydroxyheptanoate*	0.091466	-0.00965076	-0.0601218	(0.0378275978176865,0.145104466132748)	(-0.0780812367755715,0.0587797205989042)	(-0.185005134479764,0.0647615624087077)	0.0204	0.04138	0.0425406	0.0679594	(0.00139,0.08138)	8.02344	0.0181022	0.0848839
2-hydroxyhippurate (salicylurate)	-0.0187866	0.0301552	0.00697409	(-0.0749546926016172,0.0373815237697107)	(-0.0191865154430689,0.0794968629854012)	(-0.0664106531279056,0.0803588301442917)	0.01688	0.00846	0.616331	0.675565	(-0.02463,0.04155)	1.64818	0.438633	0.630316
2-hydroxyoctanoate	0.0237545	0.0228661	0.0333743	(0.00820979107878889,0.0392992565322052)	(0.00415042439286607,0.0415818705571191)	(0.0111324601947969,0.0556160909091952)	0.00537	0.02563	1.85e-06	7.6e-06	(0.0151,0.03616)	0.6054	0.738819	0.84584
2-hydroxypalmitate	-0.0152621	0.0242095	-0.215917	(-0.0679430825727555,0.0374188047455973)	(-0.0674377585586873,0.115856792409779)	(-0.420266150202111,-0.0115687703133527)	0.02274	-0.01547	0.49629	0.567458	(-0.06005,0.0291)	4.41634	0.109902	0.26908
2-hydroxysebacate	0.0270227	0.0200655	0.0294368	(-0.0275489260663316,0.0815943124748093)	(-0.0229411203337743,0.0630721655260383)	(-0.0416729799026541,0.100546640010746)	0.01557	0.02397	0.123682	0.171442	(-0.00655,0.05448)	0.06639	0.967351	0.985557
2-hydroxystearate	0.0274368	0.00813511	0.0972527	(-0.00858740093506405,0.0634610289437978)	(-0.042451937987492,0.0587221561157629)	(0.00232942821836191,0.192175902584797)	0.0143	0.0276	0.0536753	0.0833817	(-0.00044,0.05563)	2.63719	0.267511	0.468452
2-isopropylmalate	0.00262807	0.020583	0.038159	(-0.0386217914973447,0.0438779311093502)	(-0.0337836497169601,0.0749496881581281)	(-0.0380182439929189,0.114336158606983)	0.0154	0.01373	0.372359	0.444365	(-0.01644,0.04391)	0.73435	0.692689	0.819045
2-ketocaprylate	0.0490638	0.0136739	0.0343478	(0.0285018490405353,0.0696258204991543)	(-0.0164533600060864,0.0438011807912271)	(0.00681291580331729,0.0618827779317679)	0.00738	0.03686	5.79e-07	2.65e-06	(0.02241,0.05132)	3.66043	0.160379	0.340806
2-linoleoylglycerol (18:2)	0.00326293	-0.0570068	0.100691	(-0.0406205321898188,0.0471463897591399)	(-0.130004545886587,0.015990991722319)	(-0.00974805610516738,0.21113046079252)	0.01816	-0.00095	0.95836	0.966946	(-0.03655,0.03465)	5.55453	0.0622085	0.185595
2-methoxyacetaminophen glucuronide*	0.0468354	0.039254	0.0422139	(0.0222150454084691,0.0714557728911406)	(0.0187632966097508,0.0597446054754009)	(0.0127905352928815,0.0716373088933931)	0.00708	0.04232	2.31e-09	1.69e-08	(0.02844,0.05621)	0.21527	0.897955	0.947374
2-methoxyhydroquinone sulfate (1)	0.026633	-0.0150589	-0.070417	(-0.0151148910277499,0.0683809053088661)	(-0.0618521804665992,0.0317344439838272)	(-0.117214711658576,-0.0236193508335917)	0.01323	-0.01597	0.227392	0.294792	(-0.0419,0.00996)	9.2018	0.0100428	0.0562021
2-methoxyresorcinol sulfate	0.016373	0.0124918	0.0130202	(-0.00130779309160466,0.0340537184869173)	(-0.0090547536139916,0.0340383915218843)	(-0.0061557647096538,0.032196089131582)	0.00568	0.01421	0.0123517	0.0222134	(0.00308,0.02534)	0.09671	0.952797	0.977756
2-methylbutyrylcarnitine (C5)	-0.0918139	-0.106136	-0.171004	(-0.130175817652522,-0.0534519134006188)	(-0.147398700506535,-0.0648741570588193)	(-0.238012344610772,-0.103995468147928)	0.01322	-0.1093	1.36e-16	3.78e-15	(-0.13521,-0.08339)	4.07806	0.130155	0.299917
2-methylcitrate/homocitrate	-0.120939	-0.128832	0.0214905	(-0.182763160918007,-0.0591139435494585)	(-0.173665307251727,-0.083999660627828)	(-0.0275738253387423,0.0705548664954847)	0.01489	-0.07391	6.89e-07	3.12e-06	(-0.10309,-0.04473)	22.5112	1.29e-05	0.000529744
2-methylserine	0.11578	0.122966	0.0290577	(0.0870330347839739,0.144526793702561)	(0.0793339210969115,0.166598795731946)	(-0.0207157026304457,0.0788311972428366)	0.01103	0.10118	4.66e-20	2.33e-18	(0.07956,0.1228)	10.0143	0.0066901	0.0421523
2-naphthol sulfate	-0.0298236	-0.0221996	0.0111438	(-0.0413185228944596,-0.018328760915948)	(-0.0368282733362075,-0.00757083473773749)	(-0.00803343220378452,0.0303210398301343)	0.00417	-0.02	1.64e-06	6.99e-06	(-0.02817,-0.01182)	13.0238	0.00148562	0.0159384
2-oleoylglycerol (18:1)	-0.0110666	-0.0381883	0.0107085	(-0.0288963861501658,0.00676325392421526)	(-0.0644970873611695,-0.0118795680800654)	(-0.0364028574757211,0.0578199352464017)	0.00719	-0.01689	0.0187301	0.0322057	(-0.03098,-0.00281)	4.24569	0.11969	0.286811
2-O-methylascorbic acid	0.0674151	0.0540455	0.0467443	(0.0492902931208111,0.0855398493469109)	(0.0304219830838345,0.0776689174828707)	(0.0133824571501709,0.0801061279955037)	0.00674	0.06	5.34e-19	2.19e-17	(0.04679,0.0732)	1.49348	0.473909	0.66326
2'-O-methylcytidine	-0.0403414	-0.0417322	-0.0133601	(-0.068338508870865,-0.0123442082358909)	(-0.0850135692510657,0.00154923214527199)	(-0.0796319903998996,0.0529117306659226)	0.0113	-0.03769	0.000855167	0.00208809	(-0.05985,-0.01554)	0.5857	0.746133	0.852047
2'-O-methyluridine	0.0137791	-0.023141	-0.0318096	(-0.0140555979349245,0.0416138803663585)	(-0.0527688121377925,0.00648673949538947)	(-0.0582725683620385,-0.00534667917780595)	0.00821	-0.014	0.0883754	0.128918	(-0.0301,0.0021)	5.93172	0.0515162	0.162863
2-oxoarginine*	-0.0636252	-0.0995474	0.0332022	(-0.0984907856866881,-0.0287596115887452)	(-0.14746243042096,-0.0516322884515132)	(-0.043653482091507,0.11005783743107)	0.0135	-0.0631	2.97e-06	1.18e-05	(-0.08957,-0.03664)	8.25497	0.0161234	0.0807065
2-palmitoleoyl-GPC (16:1)*	0.0128992	-0.0500044	0.0417995	(-0.0221251506081509,0.0479235850097927)	(-0.103391361939283,0.00338258689833803)	(-0.0797765207593328,0.163375528003652)	0.01453	-0.00341	0.814656	0.855484	(-0.03188,0.02507)	4.29028	0.117052	0.281988
2-palmitoylglycerol (16:0)	0.00463556	0.0123705	0.00215165	(-0.00853352620646056,0.0178046436216448)	(-0.00415136174681135,0.0288923323645916)	(-0.012380117680891,0.0166834223867312)	0.00429	0.00581	0.175652	0.234463	(-0.0026,0.01421)	0.8797	0.644132	0.780903
2-palmitoyl-GPC (16:0)*	-0.0023279	-0.0208443	-0.0682216	(-0.0446891930132346,0.0400333892024841)	(-0.0697808322950474,0.0280922835639424)	(-0.120437320198271,-0.0160058713904789)	0.01393	-0.02611	0.0609186	0.0936649	(-0.05341,0.0012)	3.75384	0.153061	0.332308
2-piperidinone	-0.0119518	0.0131794	-0.00350356	(-0.0245852756572769,0.000681649233542778)	(0.000454307933525936,0.0259045440406706)	(-0.0274189907297587,0.0204118693829442)	0.00428	3e-05	0.995002	0.995002	(-0.00837,0.00842)	7.64116	0.0219151	0.0935807
2R,3R-dihydroxybutyrate	0.0492733	-0.0312598	-0.00992063	(-0.0286299429192851,0.127176596736064)	(-0.0671210061747979,0.00460138303300773)	(-0.0734008301200537,0.053559563997929)	0.01479	-0.01567	0.289414	0.361166	(-0.04465,0.01332)	3.42714	0.180221	0.364078
2-stearoyl-GPE (18:0)*	0.020113	-0.0278827	0.0271604	(-0.0117622938158516,0.051988352532943)	(-0.0664985640242169,0.0107331052755453)	(-0.00817028866351918,0.0624909986363674)	0.0103	0.00931	0.366031	0.438556	(-0.01087,0.02948)	4.98537	0.0826877	0.226449
3-(3-amino-3-carboxypropyl)uridine*	0.0769314	0.00941202	-0.0153824	(0.0306286379057696,0.123234218311344)	(-0.035000992357091,0.0538250289413396)	(-0.0758193355222309,0.0450544918926297)	0.01445	0.02922	0.0431179	0.0686383	(9e-04,0.05754)	6.93508	0.0311936	0.11662
3-(4-hydroxyphenyl)lactate	0.0582607	0.0962345	0.150701	(-0.047560558704369,0.164081860467362)	(0.00477860688381927,0.187690369747733)	(-0.0625253493626082,0.363927535287522)	0.03358	0.08673	0.00979743	0.0182034	(0.02092,0.15255)	0.66529	0.717024	0.838301
3-(cystein-S-yl)acetaminophen*	-0.171382	-0.142812	-0.0806127	(-0.245009952305673,-0.0977545602124167)	(-0.209376998250092,-0.0762467782047927)	(-0.153651777026895,-0.00757364376161354)	0.02087	-0.13212	2.45e-10	2.16e-09	(-0.17303,-0.09121)	3.10186	0.212051	0.401086
3-(methylthio)acetaminophen sulfate*	-0.00916775	-0.0015926	-0.000363498	(-0.0190277851547137,0.000692290703524437)	(-0.0139595379191025,0.0107743446365771)	(-0.0197638728258016,0.0190368774104499)	0.00366	-0.00542	0.13782	0.188717	(-0.01259,0.00174)	1.18389	0.553251	0.711547
3-(N-acetyl-cystein-S-yl) acetaminophen	0.0159965	0.0202905	-0.00922148	(-0.00111690248381867,0.0331099075985137)	(0.000696052649430155,0.0398849589471113)	(-0.0355010041951645,0.017058043442643)	0.0059	0.0126	0.0327868	0.0539448	(0.00103,0.02418)	3.39175	0.183439	0.365956
3,4-dihydroxybutyrate	0.0079443	0.00721212	0.00148344	(-0.00217514231030584,0.0180637326915123)	(-0.00458938476902957,0.0190136281990204)	(-0.0140211494409491,0.016988021628321)	0.00351	0.00642	0.067473	0.101661	(-0.00046,0.01331)	0.49389	0.781182	0.872175
3,5-dichloro-2,6-dihydroxybenzoic acid	-0.000877055	-0.043532	-0.0445029	(-0.0427018276750556,0.0409477172337257)	(-0.10516312847938,0.018099079932944)	(-0.153063872309463,0.0640580334486954)	0.01682	-0.01711	0.30911	0.382041	(-0.05008,0.01586)	1.52928	0.465501	0.655705
3-amino-2-piperidone	0.0214123	0.0059341	-0.00959087	(0.00316493663656607,0.0396596973643861)	(-0.00809060127188616,0.019958792746661)	(-0.0353895064094413,0.0162077699422337)	0.00521	0.00835	0.109047	0.154726	(-0.00186,0.01856)	3.94025	0.139439	0.312525
3-aminoisobutyrate	-0.0635183	-0.0361569	0.0763942	(-0.0965725027685324,-0.0304641259995383)	(-0.0754556957110913,0.00314192913362661)	(-0.00525930127464948,0.158047605701288)	0.01233	-0.04092	0.000902226	0.00219704	(-0.06509,-0.01676)	9.78151	0.00751575	0.0460659
3beta,7alpha-dihydroxy-5-cholestenoate	0.146295	0.0901639	0.0439927	(0.037923684103553,0.254666262615268)	(-0.0123881899452623,0.19271600190913)	(-0.0418757274442872,0.129861046244954)	0.02871	0.08547	0.00290895	0.00622557	(0.0292,0.14174)	2.11447	0.347415	0.544384
3beta-hydroxy-5-cholenoate	-0.0311709	-0.0451168	-0.0699325	(-0.074512880291036,0.0121711549537362)	(-0.0964839462182122,0.00625030719151538)	(-0.167742150876057,0.0278770947584532)	0.01601	-0.04036	0.0116894	0.021149	(-0.07174,-0.00899)	0.55678	0.757001	0.854913
3-bromo-5-chloro-2,6-dihydroxybenzoic acid*	0.0954253	0.0405309	0.0557492	(0.0636359478628138,0.127214605457519)	(-0.0053088138429998,0.0863706558102281)	(-0.0229526832457467,0.134451152777355)	0.01265	0.07543	2.47e-09	1.78e-08	(0.05064,0.10022)	3.98661	0.136244	0.30689
3-carboxy-4-methyl-5-pentyl-2-furanpropionate (3-CMPFP)**	-0.0446799	0.0572203	0.0320147	(-0.116772867679039,0.0274129881045541)	(-0.0121345667596539,0.126575147471709)	(-0.0561417885256998,0.120171201023795)	0.02218	0.01402	0.527251	0.596051	(-0.02945,0.0575)	4.19725	0.122625	0.29075
3-carboxy-4-methyl-5-propyl-2-furanpropanoate (CMPF)	0.0210585	0.0446861	0.0469717	(-0.0338401458703995,0.0759572353358212)	(-0.0141378402593648,0.103509955390255)	(-0.0241273957818442,0.118070715924859)	0.01783	0.03566	0.0455197	0.0720795	(0.00071,0.07061)	0.45943	0.794761	0.883927
3-formylindole	-0.0348529	-0.0382191	-0.0325428	(-0.0469764738730351,-0.0227293380032604)	(-0.0516954511439817,-0.0247428397343294)	(-0.0706670478408596,0.00558152234972548)	0.00448	-0.03616	6.51e-16	1.54e-14	(-0.04493,-0.02739)	0.16892	0.919008	0.957256
3-hydroxy-2-ethylpropionate	0.0284262	0.0518601	0.113847	(-0.00338572146157418,0.0602380611659886)	(-0.00255891522070973,0.106279149312571)	(0.00141788033802789,0.226276269871964)	0.01361	0.03887	0.00429761	0.00878038	(0.01219,0.06555)	2.34134	0.310159	0.513374
3-hydroxy-2-methylpyridine sulfate	0.0660891	0.101957	0.0279107	(0.0295443599241753,0.102633787101808)	(0.0687478372250567,0.135166143721444)	(-0.0156334680121959,0.0714548839752444)	0.01092	0.07176	4.98e-11	4.67e-10	(0.05036,0.09317)	7.16419	0.0278174	0.1085
3-hydroxy-3-methylglutarate	-0.0344678	-0.000169425	0.0143067	(-0.0633072600793863,-0.00562837914611415)	(-0.0310974740793162,0.0307586247908762)	(-0.0281975931021461,0.0568109496593793)	0.00964	-0.01203	0.212047	0.277797	(-0.03092,0.00686)	4.36513	0.112752	0.274566
3-hydroxyadipate	0.0497482	0.0431292	-0.046628	(0.0195397595522901,0.0799565608234623)	(0.019084888526982,0.067173577427761)	(-0.0775576667418125,-0.0156984152627618)	0.0082	0.02076	0.0113407	0.0205592	(0.00469,0.03684)	25.0975	3.55e-06	0.000216413
3-hydroxybutyrate (BHBA)	-0.103882	-0.0428311	0.0245482	(-0.161233048776929,-0.0465315181034092)	(-0.106495686410367,0.0208334499233924)	(-0.0312429676256161,0.0803394466284899)	0.01728	-0.03929	0.0229543	0.0385136	(-0.07316,-0.00543)	9.91421	0.00703327	0.0440067
3-hydroxydecanoate	-0.00821941	-0.0502834	-0.0123086	(-0.0540098071676434,0.037570981791378)	(-0.0961719167053355,-0.00439479970100247)	(-0.0835912560558515,0.0589739926053979)	0.01505	-0.02631	0.0805104	0.118336	(-0.05582,0.0032)	1.79624	0.407335	0.60393
3-hydroxydodecanedioate*	-0.00548583	0.00466169	0.0165947	(-0.0331689815443793,0.0221973296632528)	(-0.0223133152234748,0.0316366956089723)	(-0.0197648664059148,0.0529542261481374)	0.0087	0.00343	0.693138	0.747925	(-0.01363,0.0205)	0.91007	0.634427	0.775459
3-hydroxyhexanoylcarnitine (1)	0.00710837	-0.000608399	0.0355574	(-0.0105232236392948,0.0247399682851173)	(-0.0260788355270651,0.0248620374640453)	(-0.00837511031629819,0.0794898995997673)	0.00702	0.00765	0.276255	0.345702	(-0.00612,0.02141)	1.95758	0.375765	0.577755
3-hydroxyhippurate	0.0892296	0.0590893	0.0415546	(0.056150258351264,0.122308874537515)	(0.0313190137559687,0.0868596577432179)	(-0.00335072007942264,0.0864598480007877)	0.00981	0.06605	1.64e-11	1.7e-10	(0.04683,0.08528)	3.27064	0.19489	0.376816
3-hydroxyisobutyrate	0.00869593	0.00870328	-0.00493869	(-0.0220123337392426,0.0394041980268679)	(-0.0257351404718862,0.0431416969488329)	(-0.0554660131858522,0.0455886351237756)	0.01065	0.00637	0.549624	0.618241	(-0.0145,0.02724)	0.2321	0.890431	0.943857
3-hydroxymyristate	0.0148844	-0.0483945	0.0318855	(-0.00430403078555782,0.0340727603532991)	(-0.0863865583222132,-0.0104024708977069)	(-0.024378930234652,0.0881498359748109)	0.00836	0.00456	0.585778	0.649983	(-0.01183,0.02094)	9.48124	0.00873324	0.0510951
3-hydroxyoctanoate	0.156459	0.083339	0.0599719	(0.0585812054110941,0.254336466898031)	(0.00495802195919885,0.161720054333987)	(-0.0779755682492564,0.19791938239307)	0.02853	0.10337	0.000291613	0.000781973	(0.04744,0.1593)	1.76123	0.414527	0.60928
3-hydroxyoctanoylcarnitine (1)	0.126355	0.0410226	0.0475688	(0.0589281010791638,0.193781990623517)	(-0.0144182436978243,0.0964634321441568)	(-0.0346837082478555,0.129821389780422)	0.01938	0.0695	0.000335646	0.000888255	(0.03151,0.10748)	4.01792	0.134128	0.305176
3-hydroxyoctanoylcarnitine (2)	0.114729	0.162848	0.107718	(0.0673246061625857,0.162132877542017)	(0.0935642708214145,0.232131826512702)	(0.0323144949742215,0.183120532567954)	0.01772	0.12533	1.51e-12	1.79e-11	(0.0906,0.16006)	1.52816	0.465762	0.655705
3-hydroxypyridine sulfate	-0.157489	-0.0672942	-0.0070848	(-0.208737117288379,-0.106240455651085)	(-0.120797770674973,-0.0137905800390007)	(-0.0717675011795111,0.0575979078275253)	0.01639	-0.08788	8.23e-08	4.52e-07	(-0.12,-0.05576)	13.6494	0.00108662	0.0135979
3-indoleglyoxylic acid	-0.116776	-0.0963969	-0.100809	(-0.164909584765337,-0.0686431753857428)	(-0.158187325372635,-0.0346064917036312)	(-0.152602354939214,-0.0490164346257491)	0.01562	-0.10619	1.07e-11	1.14e-10	(-0.13681,-0.07557)	0.32378	0.850537	0.911217
3-indoxyl sulfate	-0.102549	0.0315117	0.0126524	(-0.157116245243866,-0.0479811899410847)	(-0.00846812979806532,0.0714915672278355)	(-0.0380713452286867,0.0633761476893423)	0.01389	-0.00726	0.600872	0.662651	(-0.03448,0.01995)	15.9189	0.000349337	0.00605294
3-methoxytyramine sulfate	-0.112952	-0.0482423	-0.0270315	(-0.153361229905925,-0.072543546831771)	(-0.0900331981209331,-0.00645131488737007)	(-0.0700860150961276,0.0160230622135591)	0.01229	-0.06459	1.47e-07	7.63e-07	(-0.08867,-0.04051)	9.01362	0.0110336	0.0598871
3-methoxytyrosine	0.0403311	0.0824516	-0.0124824	(0.00751766859308397,0.0731445835424964)	(0.0464102445430107,0.118492941633734)	(-0.0456035754962469,0.020638868483467)	0.00999	0.03431	0.000591358	0.00150939	(0.01474,0.05388)	14.6503	0.000658748	0.0095731
3-methyl-2-oxobutyrate	0.0262905	0.00686985	-0.00674225	(-0.00658501770738453,0.0591659386723429)	(-0.0278326304560536,0.0415723198797436)	(-0.0565650420308019,0.0430805365160624)	0.01098	0.01265	0.249212	0.317595	(-0.00887,0.03418)	1.34986	0.509193	0.681698
3-methyl-2-oxovalerate	-0.0120898	0.0592993	0.0254484	(-0.0370302499852695,0.0128507446806206)	(0.0358045967192015,0.0827939589908064)	(-0.0537274373998399,0.104624299964774)	0.00853	0.02572	0.00256291	0.00560481	(0.00901,0.04244)	16.6756	0.000239297	0.00490015
3-methylcytidine	-0.00748763	0.0124733	0.0156662	(-0.0177612881476471,0.0027860385446969)	(0.00110255350872744,0.0238440835636021)	(0.00425153164496463,0.0270808820982228)	0.00323	0.00586	0.0701167	0.105292	(-0.00048,0.0122)	10.6187	0.00494511	0.0337541
3-methylglutaconate	0.0347554	0.0472976	0.0344743	(0.0184896990083176,0.0510211072220929)	(0.0291969644739012,0.0653983120636993)	(0.0166209948342689,0.0523275119338191)	0.00511	0.03851	4.86e-14	7.55e-13	(0.02849,0.04852)	1.3064	0.520379	0.684968
3-methylglutarylcarnitine (2)	0.0394507	0.0012549	-0.0348227	(0.0127482636530015,0.0661530549407425)	(-0.0348148177258181,0.0373246128423646)	(-0.0923399802741117,0.022694669129341)	0.01026	0.0185	0.0712809	0.106862	(-0.0016,0.03861)	6.54446	0.0379217	0.13091
3-methylhistidine	0.173251	0.098152	0.124028	(0.0740253379441827,0.272476142466127)	(0.0411367427247548,0.155167182082479)	(-0.04547263891183,0.29352806973411)	0.02421	0.11736	1.25e-06	5.51e-06	(0.0699,0.16482)	1.66073	0.43589	0.627375
3-methylxanthine	-0.00732226	0.00951279	-0.0232787	(-0.0271659955259612,0.0125214838370931)	(-0.0107356617757478,0.0297612337261702)	(-0.0549347034705783,0.00837727922837389)	0.0066	-0.00312	0.636823	0.696331	(-0.01605,0.00982)	3.22531	0.199358	0.383807
3-phenylpropionate (hydrocinnamate)	-0.0527057	-0.0543889	0.0356912	(-0.11681302999991,0.011401589969738)	(-0.130395661070284,0.0216178185184481)	(-0.0500544423566419,0.121436921310315)	0.02171	-0.03147	0.147142	0.200567	(-0.07402,0.01108)	3.12753	0.209347	0.399621
3-sulfo-alanine	-0.00881911	-0.0390069	-0.0185469	(-0.0343757365481077,0.0167375206828623)	(-0.0723862367435198,-0.00562762106152873)	(-0.0466788526380664,0.00958509961517523)	0.0084	-0.01949	0.0203017	0.0345128	(-0.03594,-0.00303)	1.98733	0.370216	0.570197
3-ureidopropionate	0.0223632	0.0355816	0.0870772	(-0.0122235683875715,0.056949958367158)	(-0.01884154168894,0.0900046624399956)	(0.0371853852474756,0.136968944294625)	0.01285	0.0417	0.00117919	0.00278858	(0.0165,0.06689)	4.42698	0.109318	0.26908
4-acetamidobutanoate	-0.0470075	-0.0445813	-0.0354722	(-0.0908406798911898,-0.00317425949231242)	(-0.08928849304296,0.000125956653864751)	(-0.134160282721132,0.0632158852117589)	0.01522	-0.04487	0.00319963	0.00681528	(-0.07471,-0.01504)	0.04413	0.978177	0.989155
4-acetamidophenylglucuronide	0.0834583	0.0468634	0.0573156	(0.0235666783758893,0.143349911618488)	(-0.0229247525924014,0.11665164245102)	(-0.0179035339839648,0.132534733395835)	0.01985	0.0651	0.00103851	0.00248195	(0.0262,0.104)	0.66439	0.717348	0.838301
4-acetaminophen sulfate	-0.014234	-0.0503458	0.0388162	(-0.0503097898634467,0.0218418591726903)	(-0.0904314373382102,-0.01026018313062)	(-0.016197772937126,0.0938302483936751)	0.0123	-0.01711	0.16422	0.220182	(-0.04121,0.007)	6.6351	0.0362415	0.127553
4-acetylphenol sulfate	0.054568	0.0498135	-0.00372531	(0.0320183516286115,0.0771175497546114)	(0.0117028581540062,0.0879240739467197)	(-0.0384394733358231,0.03098884482739)	0.00864	0.03975	4.25e-06	1.61e-05	(0.02281,0.05669)	7.95181	0.0187623	0.0854501
4-allylcatechol sulfate	0.0186924	-0.0637048	0.043742	(-0.0041515207964539,0.0415362981191605)	(-0.109136533976032,-0.0182730941185871)	(-0.0313810425885767,0.118865032717344)	0.01005	0.00493	0.623779	0.682898	(-0.01477,0.02462)	11.1869	0.00372208	0.028002
4-allylphenol sulfate	0.00590357	-0.0252969	0.0142805	(-0.0158776836682156,0.0276848135802301)	(-0.0599146321059945,0.00932080729541751)	(-0.0353966467403597,0.0639576218097305)	0.00882	-0.00086	0.922313	0.941114	(-0.01814,0.01642)	2.64146	0.26694	0.468452
4-cholesten-3-one	-0.0352343	-0.0256064	-0.017585	(-0.0714447382003557,0.000976194087366877)	(-0.0649879635688653,0.0137752497823512)	(-0.0566160995869047,0.0214460961588544)	0.01123	-0.02661	0.0178057	0.0307925	(-0.04862,-0.0046)	0.42579	0.808242	0.890252
4-ethylcatechol sulfate	-0.0059394	-0.0250857	0.00111092	(-0.0183239922040837,0.00644519857043655)	(-0.0397772275308203,-0.0103942404628644)	(-0.0222081802588163,0.0244300133990254)	0.00448	-0.01177	0.00855717	0.0163348	(-0.02054,-0.003)	5.17925	0.0750483	0.211308
4-ethylphenylsulfate	0.0773071	0.0299081	-0.00518343	(0.0291621481214578,0.125451999433537)	(-0.0391128631529926,0.0989291530790875)	(-0.0748077016905999,0.064440838397354)	0.01752	0.04549	0.00943402	0.0177084	(0.01114,0.07984)	3.90835	0.141681	0.315977
4-guanidinobutanoate	0.019768	0.0217448	0.0273391	(-0.0481090718815215,0.087645052674075)	(-0.00750621646547951,0.0509958262409103)	(-0.0574725511788282,0.112150669610368)	0.01307	0.02197	0.0926223	0.134168	(-0.00364,0.04758)	0.01967	0.990215	0.994989
4-hydroxychlorothalonil	-0.103402	-0.0480518	0.0166167	(-0.14270319484346,-0.0641006618967323)	(-0.102532702439962,0.00642915961592165)	(-0.0769326157376308,0.110165970722875)	0.01539	-0.07394	1.56e-06	6.68e-06	(-0.10411,-0.04377)	6.62577	0.0364111	0.127651
4-hydroxyhippurate	0.06138	-0.00433653	0.049058	(0.0172470669083746,0.105512921028991)	(-0.0576672766924743,0.0489942064028002)	(-0.0181833571625797,0.116299278017242)	0.01548	0.0376	0.0151531	0.0266139	(0.00726,0.06794)	3.60219	0.165118	0.344378
4-hydroxyphenylacetate	0.0244229	0.025616	0.0156305	(0.00317765846833664,0.0456680861551001)	(-0.00141733298606743,0.0526492423001667)	(-0.0248538291796954,0.0561148310469026)	0.00788	0.02353	0.00281686	0.00605726	(0.00809,0.03897)	0.17592	0.915799	0.957256
4-hydroxyphenylacetoylcarnitine	-0.00266572	0.00831799	-0.0122401	(-0.0129822328124257,0.00765078423596138)	(-0.00280618372325148,0.0194421746439873)	(-0.0288421847560542,0.00436194946219563)	0.00351	-0.00011	0.975922	0.979183	(-0.00699,0.00678)	4.49145	0.105851	0.265199
4-hydroxyphenylpyruvate	0.0987785	0.0999098	0.0775515	(0.0471617613659652,0.150395259466617)	(0.0293666871174813,0.170452846013542)	(-0.00114208791520211,0.156245108089644)	0.01878	0.09444	4.96e-07	2.3e-06	(0.05762,0.13126)	0.22716	0.892631	0.945077
4-methoxyphenol sulfate	-0.0207424	-0.0585849	-0.0963714	(-0.0487891854818676,0.00730446312823146)	(-0.0774380969322399,-0.0397317240665729)	(-0.127201630360493,-0.0655411058108298)	0.00712	-0.05696	1.23e-15	2.47e-14	(-0.07091,-0.04301)	12.7117	0.00173652	0.0177796
4-methyl-2-oxopentanoate	0.00904116	0.0154798	-0.0102079	(-0.011224856410147,0.0293071685460313)	(-0.00398456769377793,0.0349441812731032)	(-0.0343576138583951,0.0139417300555519)	0.00619	0.00668	0.280494	0.35052	(-0.00545,0.01882)	2.71588	0.25719	0.457961
4-methylbenzenesulfonate	0.0078702	-0.0466685	-0.0629328	(-0.0258581007400202,0.0415985032250868)	(-0.0783230485533785,-0.0150140047005927)	(-0.116404018225554,-0.00946161288660588)	0.01081	-0.02769	0.0104273	0.0191734	(-0.04888,-0.0065)	7.31971	0.0257362	0.103059
4-methylcatechol sulfate	0.138037	0.0503672	0.0728137	(0.0431965925379175,0.232876691851065)	(-0.0529604642952085,0.153694825612538)	(-0.0639363983241997,0.209563704977975)	0.03175	0.09275	0.00348247	0.00729699	(0.03053,0.15497)	1.60386	0.448464	0.639345
4-methylhexanoylglutamine	-0.00340432	-0.0513743	-0.0247343	(-0.0645572008036183,0.0577485674037518)	(-0.153560689883991,0.0508120415768625)	(-0.142375431461002,0.0929067810230368)	0.02445	-0.01749	0.474307	0.544634	(-0.06542,0.03043)	0.64076	0.725874	0.843775
4-vinylcatechol sulfate	0.044238	0.055106	0.122685	(0.0121264742360878,0.0763494400558374)	(0.0146867127075567,0.0955253854449547)	(0.0958878110639677,0.149481990425023)	0.00936	0.0832	5.91e-19	2.31e-17	(0.06487,0.10154)	15.8515	0.000361315	0.00614236
4-vinylguaiacol sulfate	0.067426	0.0652066	0.0992601	(0.0407781006214155,0.0940739809385772)	(0.0141067139991526,0.116306482224111)	(0.0228512824941164,0.175668854511504)	0.01152	0.06977	1.38e-09	1.09e-08	(0.0472,0.09234)	0.63258	0.72885	0.843775
5,6-dihydrothymine	-0.0340683	-0.0288187	-0.0108109	(-0.0597908012152878,-0.00834585045266936)	(-0.0579538875606776,0.000316537608147545)	(-0.0790973307681246,0.0574756032376565)	0.00947	-0.03022	0.00141346	0.00327385	(-0.04878,-0.01166)	0.40521	0.8166	0.893501
5,6-dihydrouridine	0.0168891	0.022839	0.0182113	(-0.00207123743914022,0.0358494045580315)	(0.00397623152984239,0.0417018542216306)	(-0.0112649152073046,0.0476874788296963)	0.00621	0.01959	0.00161224	0.00366825	(0.00742,0.03177)	0.20033	0.90469	0.951963
5-acetylamino-6-amino-3-methyluracil	0.0233425	0.0219326	0.0237071	(-0.0131222153292693,0.0598072747534339)	(-0.0135201011134628,0.0573852349243684)	(-0.0528728932206118,0.100287180161852)	0.01231	0.02273	0.0648477	0.0986956	(-0.0014,0.04685)	0.00365	0.998175	0.999045
5alpha-androstan-3alpha,17alpha-diol monosulfate	-0.00520081	-0.123034	-0.120674	(-0.0675489505123896,0.057147339829645)	(-0.210863054624573,-0.0352056954906269)	(-0.276951276967598,0.0356031582558409)	0.02467	-0.05196	0.0351755	0.0574151	(-0.1003,-0.00361)	5.41896	0.0665714	0.191702
5alpha-androstan-3alpha,17beta-diol monosulfate (1)	-0.235039	-0.200361	-0.0175762	(-0.343130916534865,-0.126946785227049)	(-0.275713101756578,-0.125008132057072)	(-0.0711789660243387,0.0360265417272301)	0.02066	-0.1009	1.04e-06	4.66e-06	(-0.14139,-0.0604)	21.891	1.76e-05	0.000662136
5alpha-androstan-3alpha,17beta-diol monosulfate (2)	0.00788299	0.0153582	-0.000940864	(-0.013315757290495,0.0290817421823635)	(-0.0091735251892475,0.0398899681278424)	(-0.034028036785165,0.0321463091210284)	0.00736	0.00879	0.232538	0.299309	(-0.00564,0.02322)	0.61468	0.735402	0.8439
5alpha-androstan-3beta,17alpha-diol disulfate	0.0363026	-0.00663884	-0.0214468	(0.0135538288591627,0.0590512778153969)	(-0.0374213210669456,0.0241436388934646)	(-0.0467490168088067,0.00385534652146763)	0.00756	0.00652	0.389049	0.461836	(-0.00831,0.02134)	11.9794	0.00250442	0.0228046
5alpha-androstan-3beta,17beta-diol disulfate	-0.101449	-0.105154	-0.100729	(-0.137061457441027,-0.065837172007605)	(-0.168836102717804,-0.0414727288249666)	(-0.200265656370015,-0.00119170973789555)	0.01514	-0.10219	1.47e-11	1.54e-10	(-0.13186,-0.07252)	0.01081	0.994608	0.99793
5alpha-androstan-3beta,17beta-diol monosulfate (2)	-0.0617563	-0.0445664	0.112272	(-0.15039139422386,0.0268788287592167)	(-0.13826079989645,0.0491280626398112)	(-0.00473576704237509,0.229280249838822)	0.02878	-0.01507	0.600456	0.662651	(-0.07149,0.04134)	5.99647	0.0498749	0.159352
5alpha-pregnan-3beta,20alpha-diol disulfate	-0.0841893	-0.0209588	-0.0605343	(-0.120673814436128,-0.0477047770837089)	(-0.0583722872859469,0.0164546057288332)	(-0.111458467204111,-0.00961020634289418)	0.01186	-0.05486	3.72e-06	1.44e-05	(-0.0781,-0.03162)	5.68421	0.0583027	0.175688
5alpha-pregnan-3beta,20alpha-diol monosulfate (2)	0.0307347	0.00821142	0.0301445	(-0.00663658817632699,0.0681060082157968)	(-0.0180655672122915,0.0344884007018134)	(-0.0184534399891247,0.0787424253803413)	0.01003	0.01803	0.072197	0.107876	(-0.00163,0.03769)	1.21902	0.543617	0.702725
5alpha-pregnan-3beta,20beta-diol monosulfate (1)	0.00404288	0.0102944	-0.0133603	(-0.0184191224818304,0.0265048798937441)	(-0.0178098234348851,0.0383986861478014)	(-0.0511838623103742,0.0244632142048305)	0.00812	0.00297	0.714933	0.769599	(-0.01295,0.01888)	0.98576	0.610865	0.757069
5alpha-pregnan-diol disulfate	0.111512	0.0960802	0.00440762	(0.0703395126307274,0.152683774176781)	(0.053065104940578,0.139095316368596)	(-0.0589727657140274,0.0677880009335572)	0.01374	0.08614	3.61e-10	3.07e-09	(0.05921,0.11306)	8.05205	0.0178451	0.0844731
5-dodecenoate (12:1n7)	-0.0387864	-0.0241755	0.0278932	(-0.0640667469724216,-0.0135061124827736)	(-0.0575151414343611,0.00916418241153641)	(-0.0201043415891092,0.0758907911232121)	0.00948	-0.02427	0.0104536	0.0191827	(-0.04284,-0.00569)	5.80385	0.0549174	0.168301
5-hydroxy-2-methylpyridine sulfate	-0.0244906	-0.00835471	0.0203678	(-0.0441943845313405,-0.00478686800148828)	(-0.0335225828422885,0.0168131651633523)	(-0.0150742423172318,0.0558098640624647)	0.00725	-0.01213	0.0943377	0.136434	(-0.02634,0.00208)	4.82792	0.0894604	0.238305
5-hydroxylysine	0.00664622	0.0543285	0.0896578	(-0.0251128346473758,0.0384052762133569)	(0.0245201956093221,0.0841368045441224)	(0.0323842660079674,0.146931325446428)	0.01037	0.03926	0.000152942	0.000436077	(0.01893,0.05958)	8.00715	0.0182502	0.0848839
5-methylthioadenosine (MTA)	0.0833171	0.120674	-0.0108849	(0.038345996057612,0.128288103336506)	(0.0738813224912648,0.167466306599451)	(-0.0722351988300287,0.0504653786720673)	0.01463	0.07677	1.53e-07	7.93e-07	(0.0481,0.10544)	11.305	0.00350871	0.028002
5-methylthioribose**	0.218594	0.109093	0.000969597	(0.162989082591907,0.274198521444689)	(0.0776001830820821,0.14058630730395)	(-0.0530399269457785,0.0549791201244406)	0.01247	0.10811	4.3e-18	1.61e-16	(0.08367,0.13254)	30.2866	2.65e-07	4.25e-05
5-oxoproline	0.0205629	-0.0468341	-0.0252763	(-0.0292283521919745,0.0703541561945948)	(-0.0975481303669179,0.00387987380973076)	(-0.0899170941409376,0.0393645543405474)	0.01589	-0.01548	0.329925	0.401164	(-0.04661,0.01566)	3.56951	0.167838	0.347224
6-bromotryptophan	0.123472	-0.0529855	0.00547399	(0.0489937166179456,0.1979496054975)	(-0.120148851466264,0.0141779312464922)	(-0.0716244298262635,0.0825724109386959)	0.02137	0.02005	0.34798	0.420146	(-0.02183,0.06193)	12.0872	0.00237299	0.0227511
6-oxopiperidine-2-carboxylate	-0.123989	-0.0156778	-0.100248	(-0.189901684330481,-0.0580762133924548)	(-0.0829471869620825,0.0515915765010571)	(-0.249650471235517,0.0491553563647892)	0.02291	-0.07358	0.00131875	0.00307823	(-0.11849,-0.02868)	5.21534	0.073706	0.208834
7alpha-hydroxy-3-oxo-4-cholestenoate (7-Hoca)	-0.00944282	-0.0103532	0.0118656	(-0.0349895852894694,0.0161039367785483)	(-0.0370287517952956,0.016322335134816)	(-0.0234977576269616,0.0472290060721003)	0.00835	-0.00523	0.531216	0.599782	(-0.02158,0.01113)	1.14392	0.564419	0.718981
7-methylguanine	0.0989878	0.0126723	0.0344073	(0.0774146780681127,0.120560955769616)	(-0.0162537894683529,0.0415984443545452)	(8.42649138143511e-05,0.0687303484521413)	0.00788	0.06131	7.22e-15	1.28e-13	(0.04586,0.07675)	24.9385	3.84e-06	0.000216413
7-methylurate	0.0529171	0.041856	-0.0294578	(-0.0186572877620417,0.124491571768347)	(-0.0134163689731656,0.0971283909248395)	(-0.167686181042713,0.108770558644988)	0.02128	0.03912	0.0660133	0.099963	(-0.00259,0.08083)	1.09767	0.577621	0.729925
7-methylxanthine	0.0914654	0.026764	-0.0513459	(0.00552881425176016,0.177402024951982)	(-0.0199660298676626,0.0734941086288402)	(-0.181797118629636,0.0791053338351483)	0.01998	0.03316	0.0969764	0.139578	(-0.006,0.07232)	3.4523	0.177968	0.361147
8-methoxykynurenate	0.0387564	0.0418964	0.0171031	(-0.0160918784391849,0.0936047377297018)	(0.0132875522702074,0.0705053352339971)	(-0.0101197447035053,0.0443260296437145)	0.00947	0.03001	0.00152472	0.00349561	(0.01146,0.04857)	1.62433	0.443897	0.633836
9,10-DiHOME	-0.166798	-0.156106	-0.098275	(-0.210319796217029,-0.123275583758726)	(-0.220693559058442,-0.0915190684572372)	(-0.183221334629843,-0.013328755624465)	0.01695	-0.15349	1.35e-19	6.08e-18	(-0.18671,-0.12027)	1.98847	0.370007	0.570197
acetoacetate	-0.042678	-0.0215445	-0.00179757	(-0.0561095787974638,-0.0292464936866756)	(-0.0407019221998695,-0.00238705507645553)	(-0.0318396972679939,0.0282445512634311)	0.00527	-0.03171	1.78e-09	1.37e-08	(-0.04203,-0.02138)	7.45154	0.0240945	0.100718
acetylcarnitine (C2)	-0.000434736	0.0124802	-0.0361613	(-0.0155351096130402,0.0146656373726744)	(-0.00225152217942526,0.0272118442749289)	(-0.0551717936403159,-0.0171508548485196)	0.0047	-0.00378	0.421666	0.492444	(-0.013,0.00544)	16.014	0.000333125	0.00600292
acisoga	-0.0469132	-0.105134	0.0247244	(-0.113354342869662,0.0195279861587422)	(-0.222187264134276,0.011920220777643)	(-0.0605595610129136,0.110008378951442)	0.02441	-0.0341	0.162389	0.218051	(-0.08193,0.01374)	3.38511	0.184049	0.365956
aconitate [cis or trans]	-0.0583438	-0.0228181	-0.039847	(-0.0872967394645347,-0.0293908616802389)	(-0.0548508036940324,0.00921455045714118)	(-0.0756057640402323,-0.0040882600398782)	0.00939	-0.0417	9.04e-06	3.22e-05	(-0.06011,-0.02329)	2.61452	0.270561	0.470129
adenine	-0.0176086	0.0246205	-0.00766781	(-0.0430847643068838,0.0078675318941554)	(-0.0166957652248132,0.0659367108796107)	(-0.0685751009517466,0.0532394732070911)	0.01042	-0.00617	0.554139	0.621768	(-0.02659,0.01426)	2.91022	0.233375	0.42738
adipate (C6-DC)	-0.00525308	-0.00949149	-0.049912	(-0.0454258913399771,0.0349197398770136)	(-0.0464724084745092,0.0274894354983692)	(-0.10573124688241,0.00590727305499963)	0.01248	-0.01568	0.2089	0.275577	(-0.04014,0.00878)	1.81111	0.404317	0.602684
alanine	0.0377291	-0.0720212	-0.016107	(-0.0642982488449278,0.13975649063018)	(-0.132444716321207,-0.0115976128185128)	(-0.17461476540753,0.142400774533689)	0.0252	-0.04086	0.104992	0.150104	(-0.09026,0.00854)	3.39458	0.183179	0.365956
allantoin	-0.00242655	-0.0595878	0.0124638	(-0.0639653912682054,0.0591122938561421)	(-0.124160574759427,0.00498506829546197)	(-0.0592183999961535,0.0841459543808275)	0.0193	-0.0179	0.353704	0.426053	(-0.05574,0.01993)	2.53321	0.281786	0.484091
alpha-hydroxycaproate	0.0642227	0.0680374	0.11592	(0.0333050287185685,0.0951403332888976)	(0.024478632210024,0.111596255863688)	(0.0462884971605978,0.185552001218169)	0.0121	0.07134	3.67e-09	2.56e-08	(0.04764,0.09505)	1.80024	0.406521	0.60393
alpha-hydroxyisocaproate	-0.272122	-0.110914	-0.23749	(-0.338793707873271,-0.205450913918112)	(-0.167772902648509,-0.0540555963466647)	(-0.336200321052579,-0.138780184066772)	0.02022	-0.18825	1.26e-20	6.76e-19	(-0.22788,-0.14863)	14.1418	0.00084945	0.0110921
alpha-hydroxyisovalerate	0.0544554	0.122649	0.0117053	(-0.032218416017344,0.141129307631952)	(0.0563131260886742,0.188985568731066)	(-0.137234909702706,0.160645552401083)	0.02534	0.08792	0.000520577	0.00134395	(0.03826,0.13759)	2.63144	0.268281	0.468452
alpha-ketobutyrate	-0.0753448	0.0250498	0.0375457	(-0.143817756813784,-0.00687187583350413)	(-0.012073481807336,0.0621730083784731)	(-0.0226422467723109,0.0977335748031822)	0.01464	0.01026	0.483153	0.553139	(-0.01842,0.03895)	7.4034	0.0246816	0.10201
alpha-ketoglutaramate*	0.052129	0.0505063	-0.0463032	(0.0232373922604388,0.0810205409383048)	(0.0157033068098007,0.0853093623786536)	(-0.101252122945474,0.00864574594581537)	0.01051	0.03772	0.000334322	0.000888255	(0.01711,0.05832)	10.456	0.00536413	0.0358006
alpha-ketoglutarate	-0.0225231	0.0115182	-0.080503	(-0.0609523375976585,0.0159061060679131)	(-0.035505711803897,0.0585421462543466)	(-0.171638511959715,0.0106326019638694)	0.01443	-0.01579	0.273901	0.343233	(-0.04408,0.0125)	3.35033	0.187277	0.367619
alpha-tocopherol	0.0376225	0.0603908	0.0529862	(-0.0219400715362554,0.0971850489803197)	(0.0117030523172386,0.109078561682351)	(-0.018101269248941,0.124073698126555)	0.01699	0.05165	0.00236944	0.00523251	(0.01834,0.08495)	0.33823	0.844411	0.909813
andro steroid monosulfate C19H28O6S (1)*	-0.0492717	0.0531173	0.00116701	(-0.06591807417922,-0.0326253678270214)	(0.0136347602959223,0.0925997548538992)	(-0.0221754021361009,0.0245094149305403)	0.00654	-0.02327	0.000374393	0.000980606	(-0.03609,-0.01045)	27.9618	8.48e-07	6.94e-05
androstenediol (3alpha, 17alpha) monosulfate (3)	-0.100686	-0.22613	0.0930488	(-0.179693299215264,-0.0216790900342575)	(-0.34854245917486,-0.103717309820666)	(-0.0449798837454592,0.231077548578548)	0.03052	-0.09425	0.00201504	0.00448285	(-0.15408,-0.03443)	11.5575	0.00309257	0.0265843
androstenediol (3beta,17beta) disulfate (2)	0.0268832	-0.0052067	0.0044946	(-0.00971089502342293,0.0634772041478707)	(-0.0452358322680494,0.0348224216969048)	(-0.0354369109767363,0.0444261218884266)	0.01141	0.00983	0.389032	0.461836	(-0.01254,0.0322)	1.44487	0.485568	0.671008
androstenediol (3beta,17beta) monosulfate (1)	-0.102848	-0.0637589	0.0294409	(-0.140578606965077,-0.0651166600217343)	(-0.112464510895465,-0.0150532958490334)	(-0.0593322103352871,0.118214044391719)	0.01443	-0.07625	1.25e-07	6.63e-07	(-0.10453,-0.04798)	7.60671	0.0222959	0.0947575
androsterone sulfate	0.0661098	0.112007	0.147875	(0.0102981044589715,0.12192149326403)	(0.0309376819812145,0.193075770714135)	(-0.025704899016409,0.32145582152296)	0.02267	0.08526	0.000169659	0.000480701	(0.04082,0.1297)	1.37028	0.504019	0.679848
anthranilate	0.0381568	0.0921286	0.0233465	(-0.00421939997843739,0.0805329341900015)	(0.05290318952106,0.131354003296852)	(-0.0188983901588041,0.0655914439339258)	0.01214	0.05331	1.12e-05	3.95e-05	(0.02952,0.0771)	6.18595	0.0453668	0.14918
arabitol/xylitol	0.0167195	0.0521392	-0.0537515	(-0.027137818143092,0.0605767460656021)	(0.0054467483443173,0.0988316903320358)	(-0.111885513576322,0.00438256670876885)	0.01429	0.01311	0.359145	0.430879	(-0.01491,0.04112)	7.79146	0.0203285	0.0898876
arabonate/xylonate	0.0626155	0.0488708	0.0167374	(0.0388715913362575,0.0863594831438409)	(0.0192036273299921,0.0785379945089029)	(-0.0230957195824547,0.0565705081459108)	0.00858	0.05004	5.37e-09	3.58e-08	(0.03323,0.06684)	3.76865	0.151931	0.330652
arachidate (20:0)	-0.0419168	-0.0165317	-0.0849187	(-0.0867341220648305,0.0029004360274662)	(-0.0781028385280695,0.045039351148738)	(-0.222191229700634,0.0523539283706202)	0.01788	-0.0365	0.0411639	0.0663483	(-0.07153,-0.00146)	0.93807	0.625604	0.770104
arachidonate (20:4n6)	-0.250121	-0.157182	0.0406793	(-0.337087290835479,-0.163155637288033)	(-0.244107940676154,-0.0702551159977871)	(-0.0573186218682885,0.138677232384383)	0.02657	-0.13463	4.05e-07	1.95e-06	(-0.18671,-0.08255)	19.3268	6.36e-05	0.00184758
arachidonoylcholine	-0.0151941	0.0220371	0.0218803	(-0.0413464202386882,0.0109582885709621)	(-0.00780479659733007,0.0518789716840539)	(-0.0461892758094636,0.0899498524602719)	0.00964	0.00259	0.788238	0.833571	(-0.01631,0.02148)	3.71626	0.155964	0.335516
arachidoylcarnitine (C20)*	0.0336148	0.00865655	0.0183315	(0.0131203146741339,0.0541092094110162)	(-0.0151768727628349,0.032489977686398)	(-0.0112207643195272,0.0478837205375519)	0.00702	0.02199	0.0017242	0.00388377	(0.00824,0.03575)	2.49709	0.286923	0.485023
argininate*	0.00257671	-0.0105874	-0.0575154	(-0.0225085963214043,0.0276620174499353)	(-0.0387917003351293,0.0176168092739215)	(-0.116553024969238,0.00152217670899848)	0.00912	-0.00821	0.367872	0.439592	(-0.02607,0.00966)	3.41693	0.181144	0.365125
arginine	-0.100011	-0.0684808	0.025574	(-0.153482941132299,-0.0465384909947874)	(-0.116661231409782,-0.0203004148951601)	(-0.0505579359692126,0.101705959853551)	0.01653	-0.06302	0.000137049	0.000394508	(-0.09542,-0.03063)	7.08969	0.028873	0.110231
ascorbic acid 2-sulfate	0.121901	0.0609198	0.0881167	(0.0464079686981092,0.197393805752734)	(-0.0575654212475164,0.179405106173709)	(-0.0532362377132718,0.229469669383343)	0.02962	0.10156	0.000605555	0.00153819	(0.04351,0.15962)	0.76557	0.681961	0.811165
ascorbic acid 3-sulfate*	-0.0583252	-0.0523523	-0.0670788	(-0.103292741661635,-0.0133576495339509)	(-0.115714939809179,0.0110103844956108)	(-0.148103577486241,0.0139460323206282)	0.01705	-0.05815	0.000645812	0.00162083	(-0.09156,-0.02474)	0.07887	0.961333	0.983156
asparagine	0.0145565	0.0580197	-0.0285204	(-0.0348807799701832,0.0639938682841048)	(0.00442747657010718,0.111611938428044)	(-0.138262799378939,0.0812219752497351)	0.0176	0.02831	0.107754	0.153134	(-0.00619,0.0628)	2.50804	0.285355	0.485023
aspartate	-0.139661	-0.0948875	-0.0522342	(-0.191412680473671,-0.0879086303266532)	(-0.148533965893575,-0.0412409440174557)	(-0.143575106592492,0.0391067967565987)	0.0176	-0.10869	6.54e-10	5.41e-09	(-0.14318,-0.0742)	3.09757	0.212506	0.401086
azelate (C9-DC)	-0.0487502	-0.0162018	-0.0391952	(-0.089938796517527,-0.00756166964764108)	(-0.0699722448869182,0.0375685684010148)	(-0.0917735638816811,0.013383152700222)	0.01417	-0.03741	0.00828086	0.0158746	(-0.06517,-0.00964)	0.89323	0.639789	0.778987
behenoyl dihydrosphingomyelin (d18:0/22:0)*	0.0437396	-0.00491457	0.0402964	(-0.0531721699566801,0.140651446025778)	(-0.0905839138236851,0.0807547682633747)	(-0.115632363473428,0.196225175097622)	0.03028	0.01989	0.511388	0.580303	(-0.03947,0.07924)	0.62048	0.73327	0.843775
behenoyl sphingomyelin (d18:1/22:0)*	-0.0562461	-0.0509673	0.039774	(-0.0801518941186268,-0.0323402938384952)	(-0.0865856336296172,-0.0153489919040751)	(-0.0743889070219954,0.153936865990192)	0.00998	-0.05184	2.04e-07	1.03e-06	(-0.07139,-0.03228)	2.60663	0.27163	0.470651
behenoylcarnitine (C22)*	0.0644502	0.0138741	0.0894657	(0.0154043172476193,0.113496086255318)	(-0.0388882708700239,0.0666364634042305)	(0.0204252610936293,0.15850613279566)	0.01626	0.05133	0.00159387	0.00364487	(0.01946,0.0832)	3.38289	0.184253	0.365956
benzoate	0.0755644	0.0985925	0.0643552	(0.0218378380227912,0.129290982283132)	(0.0697745963675766,0.127410308510772)	(-0.021615972650768,0.150326468743549)	0.01243	0.09111	2.26e-13	2.95e-12	(0.06676,0.11547)	0.95263	0.621068	0.768656
beta-alanine	0.0110008	0.0435403	0.0458705	(-0.011704134473391,0.0337056600418464)	(0.0219155829876047,0.0651651009544084)	(-0.00113814162188367,0.0928792076780491)	0.00758	0.02984	8.25e-05	0.00024382	(0.01499,0.0447)	4.63337	0.0986001	0.254552
beta-cryptoxanthin	-0.0376865	-0.0222161	0.0764704	(-0.0900950368406145,0.0147219736487969)	(-0.0897959224165282,0.0453636606098212)	(-0.0410883776174325,0.194029195984792)	0.01993	-0.01991	0.317673	0.389419	(-0.05898,0.01915)	3.02848	0.219975	0.410347
beta-hydroxyisovalerate	0.0169495	0.00777597	0.00206308	(-0.00144903049710475,0.0353480776428369)	(-0.0159292865466973,0.0314812246421531)	(-0.0278546433471795,0.0319807923699611)	0.00667	0.01132	0.0897674	0.130663	(-0.00176,0.02439)	0.81327	0.665886	0.799952
beta-hydroxyisovaleroylcarnitine	0.0648002	0.0134957	0.00485698	(0.0303601762627823,0.0992402773622509)	(-0.031329714032744,0.0583210859034783)	(-0.111236455538635,0.120950405282111)	0.01356	0.04361	0.00130297	0.00304929	(0.01703,0.0702)	3.61608	0.163975	0.343637
betaine	0.00809201	0.0696435	-0.0289745	(-0.0505642525681133,0.0667482742224845)	(-0.0054228793875017,0.144709833378195)	(-0.10260997984837,0.0446610397130047)	0.01997	0.01436	0.472308	0.543486	(-0.02479,0.0535)	3.4578	0.17748	0.360969
beta-sitosterol	0.0477815	0.0235091	-0.0207314	(0.0182828658024207,0.0772801845994536)	(0.00812743657230844,0.0388908307359604)	(-0.0428660002264937,0.00140317077194559)	0.00592	0.0151	0.010834	0.0197599	(0.00348,0.02671)	15.9299	0.000347438	0.00605294
bilirubin (E,E)*	-0.0100385	-0.0495077	0.0184689	(-0.0429512159596696,0.0228741362223728)	(-0.0820695225404834,-0.0169457912557226)	(-0.0245425876524495,0.0614803224637432)	0.0104	-0.0191	0.0662375	0.100134	(-0.03949,0.00128)	6.57196	0.0374039	0.13003
bilirubin (E,Z or Z,E)*	0.0491312	0.0768637	-0.00533057	(0.0214394590395975,0.076822921664449)	(0.0485484961166259,0.105178908806579)	(-0.0822186956502604,0.0715575608202698)	0.00978	0.05846	2.28e-09	1.69e-08	(0.03929,0.07763)	4.70295	0.0952287	0.248037
bilirubin (Z,Z)	0.00723819	-0.013809	-0.00919049	(-0.0296655656344456,0.0441419406400781)	(-0.0379243718190685,0.0103063092974804)	(-0.0531152787406312,0.0347343004590716)	0.00936	-0.0078	0.404366	0.473776	(-0.02615,0.01054)	0.88026	0.643954	0.780903
bilirubin degradation product, C16H18N2O5 (1)**	0.0432155	0.0686653	0.0606352	(-0.00504045780666344,0.0914714886427069)	(0.000744919535214938,0.136585725305328)	(-0.015493968292672,0.13676440890824)	0.01783	0.05362	0.00263516	0.00573498	(0.01868,0.08857)	0.39969	0.818856	0.89429
bilirubin degradation product, C16H18N2O5 (2)**	0.0871611	0.145647	0.116453	(0.0215641519158918,0.152758065393083)	(0.0728864515254072,0.218407052186959)	(0.017460044894048,0.215446288899424)	0.0223	0.11398	3.21e-07	1.58e-06	(0.07027,0.1577)	1.37215	0.50355	0.679848
bilirubin degradation product, C16H18N2O5 (3)**	-0.0580222	-0.0122844	-0.0140227	(-0.083049343512929,-0.032995003060745)	(-0.0500733633534978,0.0255046576343335)	(-0.0593381546304433,0.0312927662703719)	0.00967	-0.03882	5.96e-05	0.000182054	(-0.05777,-0.01987)	5.30588	0.0704439	0.201492
bilirubin degradation product, C16H18N2O5 (4)**	-0.0356474	-0.0916513	0.013329	(-0.0638658488686267,-0.00742892649140618)	(-0.139848674287099,-0.0434538623815866)	(-0.0188884556115306,0.0455464676253412)	0.00991	-0.02694	0.0065712	0.012871	(-0.04637,-0.00751)	13.292	0.00129919	0.0150073
bilirubin degradation product, C17H18N2O4 (1)**	0.162706	0.190696	0.0614381	(0.10252251994472,0.222889707526743)	(0.110822216498534,0.270570361792484)	(-0.0306900854732709,0.15356623944315)	0.02174	0.14901	7.23e-12	7.84e-11	(0.10639,0.19162)	4.71617	0.094601	0.248037
bilirubin degradation product, C17H18N2O4 (2)**	0.115997	0.226278	0.0901124	(0.0383228505369731,0.193670221723313)	(0.137765293907112,0.31479119141145)	(-0.00997328686345421,0.190198097206414)	0.02573	0.14522	1.66e-08	1.02e-07	(0.09479,0.19565)	4.93	0.0850088	0.22932
bilirubin degradation product, C17H18N2O4 (3)**	0.218808	0.201281	0.0967528	(0.131132931004284,0.3064837953229)	(0.130558831173145,0.272002577305806)	(-0.0103788546948359,0.203884406686613)	0.02498	0.18491	1.34e-13	1.86e-12	(0.13595,0.23388)	3.3813	0.1844	0.365956
bilirubin degradation product, C17H20N2O5 (1)**	0.143721	0.0683493	0.116396	(0.0958448204808802,0.191597111633583)	(-0.0174967471799049,0.154195403111993)	(0.040008681673349,0.192783983441138)	0.01871	0.12366	3.89e-11	3.77e-10	(0.08698,0.16034)	2.30388	0.316023	0.518885
bilirubin degradation product, C17H20N2O5 (2)**	0.091326	-0.0296345	0.0246484	(0.0433444495198604,0.139307537121284)	(-0.104143448795026,0.0448743704145972)	(-0.0814150833030104,0.130711875375854)	0.01924	0.05192	0.00695505	0.0135638	(0.01422,0.08963)	7.44731	0.0241455	0.100718
biliverdin	-0.0481549	-0.0497204	-0.0338636	(-0.0815566092791887,-0.0147531494441842)	(-0.100573824364147,0.0011330980514896)	(-0.136721752447249,0.0689944940519345)	0.01375	-0.04761	0.000532965	0.00136809	(-0.07456,-0.02067)	0.07625	0.962593	0.983329
branched chain 14:0 dicarboxylic acid**	-0.00139877	0.0538329	-0.00702911	(-0.0206445787438198,0.0178470421547083)	(0.0290866646088517,0.078579235347442)	(-0.0265705962671768,0.0125123773592882)	0.00612	0.00945	0.122338	0.17063	(-0.00254,0.02145)	16.3093	0.000287396	0.00562921
branched-chain, straight-chain, or cyclopropyl 10:1 fatty acid (1)*	0.063657	0.042795	0.0658402	(0.0340465183595141,0.0932674053279095)	(0.00319823210978129,0.0823917552703398)	(0.00612303265435517,0.125557270465295)	0.01124	0.05749	3.18e-07	1.57e-06	(0.03545,0.07953)	0.77081	0.680175	0.811165
branched-chain, straight-chain, or cyclopropyl 12:1 fatty acid*	0.0414414	0.0596006	-0.00324123	(0.0187706914993082,0.0641121715746219)	(0.0187691190062501,0.100432096819938)	(-0.0330428489324133,0.0265603853562085)	0.00842	0.0307	0.000265872	0.000719373	(0.0142,0.04721)	7.76965	0.0205514	0.0898876
butyrate/isobutyrate (4:0)	0.0786835	0.0558361	-0.0135169	(0.039777291575164,0.117589639772639)	(0.0108106452005711,0.10086160787653)	(-0.075367623982522,0.0483339001915178)	0.01356	0.05369	7.53e-05	0.000227613	(0.02711,0.08027)	6.12961	0.0466628	0.15233
butyrylcarnitine (C4)	0.0358995	0.0324477	0.0197707	(0.0048580314256768,0.0669409793685328)	(-0.00805720217774183,0.0729526363631527)	(-0.0127556370321259,0.0522969973365454)	0.01002	0.02921	0.00355942	0.00744093	(0.00957,0.04885)	0.52647	0.768561	0.864511
butyrylglycine	0.0378512	0.053314	-0.00164687	(0.0163162407693809,0.0593862556860714)	(0.0245376796816714,0.0820902343449728)	(-0.0316760953039903,0.028382350336713)	0.00763	0.03223	2.39e-05	7.79e-05	(0.01728,0.04719)	7.21288	0.0271483	0.107283
caffeine	0.0638254	0.0766695	0.122645	(0.0316041916881289,0.0960466036021307)	(0.0396355654519097,0.113703509893021)	(0.0530927905179508,0.19219709760337)	0.01171	0.07516	1.37e-10	1.24e-09	(0.05221,0.09811)	2.2723	0.321053	0.522159
campesterol	0.0162837	-0.0133532	-0.00155902	(-0.018467952089498,0.0510354008064389)	(-0.0464452709134257,0.0197388026134149)	(-0.0491713365133517,0.0460532957294963)	0.01092	0.00028	0.979851	0.982031	(-0.02113,0.02168)	1.47241	0.478928	0.665917
caprate (10:0)	-0.0256274	-0.00482938	-0.100127	(-0.0654451373945405,0.014190298386048)	(-0.0583184296952634,0.0486596701797295)	(-0.221146166899693,0.0208917307718212)	0.01576	-0.02355	0.135081	0.186097	(-0.05443,0.00734)	2.01912	0.364379	0.565054
caproate (6:0)	0.00212996	0.0333959	-0.0522515	(-0.0342787097388009,0.0385386306088672)	(-0.0144054936514619,0.0811973383074135)	(-0.13925137376976,0.0347484168068388)	0.01402	0.00704	0.615716	0.675565	(-0.02044,0.03452)	3.02187	0.220703	0.410855
caprylate (8:0)	-3.28e-05	0.00738049	-0.00355702	(-0.0225921411852529,0.0225264490289698)	(-0.0181604022055238,0.032921393139763)	(-0.0260729565926255,0.0189589104453737)	0.0069	0.00077	0.910684	0.933477	(-0.01275,0.01429)	0.40407	0.817067	0.893501
carboxyethyl-GABA	0.319166	0.394005	0.34752	(0.243561980230745,0.394769962400603)	(0.322671817794668,0.465339054182854)	(0.199033554415077,0.496006657366891)	0.02499	0.35754	1.98e-46	8.93e-44	(0.30856,0.40652)	2.011	0.365862	0.565424
carnitine	0.115844	0.0376803	0.0257121	(0.0857527017130112,0.145934660586174)	(0.00894893977438789,0.0664117317481628)	(-0.025815889059332,0.077240085495234)	0.00983	0.06807	4.44e-12	4.88e-11	(0.0488,0.08734)	16.5763	0.000251476	0.0050351
carotene diol (1)	-0.12582	-0.093836	-0.0457523	(-0.166438292731324,-0.0852025601920024)	(-0.135507177596297,-0.0521647514221051)	(-0.0813861088964093,-0.0101185533690074)	0.0115	-0.08445	2.04e-13	2.72e-12	(-0.10699,-0.06192)	8.71047	0.0128394	0.0670885
carotene diol (3)	-0.0864225	-0.0342854	-0.0468271	(-0.11526871695531,-0.0575763674685543)	(-0.0835355209382499,0.0149647047970026)	(-0.114513545867117,0.0208594439884001)	0.01192	-0.06997	4.34e-09	2.98e-08	(-0.09334,-0.04661)	3.71544	0.156028	0.335516
catechol sulfate	-0.0178704	-0.0104178	-0.0263943	(-0.0412446191066931,0.00550391637444781)	(-0.0343746771396736,0.0135391608414063)	(-0.0489395030570773,-0.00384905122971919)	0.00685	-0.01855	0.00679665	0.0132837	(-0.03199,-0.00512)	0.91093	0.634152	0.775459
ceramide (d16:1/24:1, d18:1/22:1)*	0.0408386	0.0141593	-0.0819472	(-0.00920739369572931,0.0908846273548652)	(-0.0262948478794621,0.0546134784591792)	(-0.195431762472763,0.0315373594011992)	0.01547	0.01709	0.269201	0.337813	(-0.01323,0.04741)	3.81083	0.148761	0.327929
ceramide (d18:2/24:1, d18:1/24:2)*	0.0322469	-0.0549799	0.140837	(-0.0288240511922778,0.093317908396198)	(-0.13488474646795,0.0249248596570791)	(0.0294451699048072,0.252228739962085)	0.0227	0.02253	0.320871	0.391741	(-0.02195,0.06701)	8.04511	0.0179072	0.0844731
C-glycosyltryptophan	0.0120395	0.0186277	0.0110212	(0.00100320528120201,0.0230758884932253)	(-0.00202592675975544,0.0392814112395646)	(-0.00824530659570802,0.0302877078782811)	0.00443	0.013	0.00336424	0.00709878	(0.00431,0.02169)	0.35483	0.837432	0.907408
cholate	-0.0311342	0.00192901	-0.0155595	(-0.0576952610929088,-0.00457323793299273)	(-0.037076348377902,0.0409343605277653)	(-0.0546788204204582,0.0235598033548529)	0.00977	-0.01944	0.0465971	0.0736561	(-0.03858,-0.00029)	1.93541	0.379953	0.581219
cholesterol	0.019247	-0.000960957	-0.00776145	(-0.0073148158687103,0.0458088437321584)	(-0.0337895037405801,0.0318675897295441)	(-0.04911040800232,0.0335875107763992)	0.00943	0.00746	0.428883	0.499901	(-0.01102,0.02593)	1.5298	0.465381	0.655705
cholesterol sulfate	0.0607275	0.0902775	0.0477369	(0.0368203668177571,0.084634618989588)	(0.062593324400294,0.117961725410207)	(0.0121240355529906,0.0833497937296517)	0.00823	0.0681	1.3e-16	3.78e-15	(0.05196,0.08423)	4.08649	0.129607	0.299917
choline	0.00735727	0.00307445	-0.00875127	(-0.0231273006570301,0.03784183505424)	(-0.031871064539437,0.0380199562984199)	(-0.0547883001894344,0.0372857667980556)	0.01049	0.00266	0.799474	0.843473	(-0.01789,0.02322)	0.32777	0.848841	0.910483
choline phosphate	-0.0442414	-0.0545068	-0.0257778	(-0.0848672343929896,-0.0036156414014696)	(-0.105312764378334,-0.00370078608118023)	(-0.0816457814426965,0.0300902733838487)	0.01408	-0.04277	0.0023814	0.00524607	(-0.07036,-0.01518)	0.56541	0.753744	0.854913
cinnamoylglycine	0.233086	0.112571	0.109264	(0.166318242022119,0.299853416382711)	(0.0144294588901164,0.210712990493886)	(-0.0151921424164046,0.233720965629733)	0.02575	0.18087	2.14e-12	2.51e-11	(0.13041,0.23133)	5.48151	0.0645216	0.188747
cis-3,4-methyleneheptanoate	0.109615	-0.0509289	0.0200256	(0.0352642304470676,0.183964836871386)	(-0.0998894604529638,-0.00196825757270287)	(-0.0471040061556202,0.0871551150459344)	0.01782	0.00369	0.835851	0.872676	(-0.03123,0.03861)	12.8051	0.00165735	0.0171641
cis-3,4-methyleneheptanoylcarnitine	-0.0404006	-0.0566853	-0.0361242	(-0.0800534255281911,-0.000747715617594201)	(-0.102546763015392,-0.0108238098280927)	(-0.0830261290045971,0.0107776879305384)	0.01289	-0.0441	0.000624529	0.00157237	(-0.06937,-0.01883)	0.43381	0.805007	0.88902
cis-3,4-methyleneheptanoylglycine	0.0591457	0.104052	0.0546809	(0.0093493720876881,0.10894193554583)	(0.0402447606828379,0.167860128061257)	(-0.0231175313174377,0.132479324790036)	0.01788	0.07179	5.96e-05	0.000182054	(0.03674,0.10684)	1.41554	0.492741	0.67372
cis-4-decenoate (10:1n6)*	0.00222013	-0.0499482	0.103547	(-0.0385156641568166,0.0429559244469158)	(-0.1178587613607,0.0179623040625118)	(0.0110996752316766,0.195994543466619)	0.01667	0.0028	0.866578	0.899523	(-0.02988,0.03548)	6.88055	0.0320559	0.118517
cis-4-decenoylcarnitine (C10:1)	-0.0182253	0.00468739	0.0113848	(-0.0500311689039975,0.0135805654924503)	(-0.0291826753612952,0.0385574523021282)	(-0.0644896799898725,0.0872593650707224)	0.01131	-0.00588	0.603451	0.664681	(-0.02805,0.0163)	1.15158	0.562261	0.71756
citraconate/glutaconate	0.0418915	0.0308274	0.0459299	(0.0106679051183567,0.0731151729770284)	(0.00303724741415369,0.0586174850692049)	(0.00518911170551167,0.0866706895086251)	0.00944	0.03782	6.13e-05	0.000186455	(0.01933,0.05632)	0.46076	0.794233	0.883927
citrate	-0.0612938	-0.0366071	0.00387867	(-0.0809695986108707,-0.0416179406520155)	(-0.0582005461968424,-0.0150135854262576)	(-0.0189721735953538,0.026729513632821)	0.00626	-0.03453	3.45e-08	2e-07	(-0.0468,-0.02227)	17.9962	0.000123646	0.00301094
citrulline	-0.165293	-0.208231	-0.222148	(-0.280874043853309,-0.0497110253178917)	(-0.333116322706966,-0.0833453540409899)	(-0.356325915273173,-0.0879698745070636)	0.03658	-0.19568	8.84e-08	4.8e-07	(-0.26738,-0.12398)	0.4538	0.797	0.883927
cortisol	0.0214477	-0.00294074	0.0257449	(-0.0199305159952745,0.062825916477279)	(-0.0416209805324116,0.0357394943252164)	(-0.0611071567377064,0.112596944450293)	0.01371	0.01009	0.461762	0.535453	(-0.01678,0.03696)	0.8502	0.653705	0.789528
cortisone	-0.0320518	-0.0755426	-0.0167903	(-0.0534623041657341,-0.0106412099819227)	(-0.10129613760224,-0.0497890659766595)	(-0.0568135823868824,0.0232329224279025)	0.00777	-0.04504	6.7e-09	4.37e-08	(-0.06027,-0.02982)	8.71631	0.012802	0.0670885
cortolone glucuronide (1)	0.00988066	-0.036637	-0.0118258	(-0.0453171125170887,0.0650784367226559)	(-0.0976435100039122,0.0243694218568368)	(-0.106740113376887,0.0830885843984888)	0.01918	-0.01118	0.559921	0.627473	(-0.04876,0.02641)	1.22832	0.541097	0.701268
creatine	0.0202143	0.00729262	0.00769651	(-0.00615325424955036,0.0465817981599521)	(-0.0181915423577713,0.0327767749932152)	(-0.0265123999641168,0.0419054141750318)	0.00824	0.01223	0.137754	0.188717	(-0.00392,0.02838)	0.56389	0.754314	0.854913
creatinine	-0.134625	-0.161618	-0.112136	(-0.232805939179765,-0.0364450187127316)	(-0.276086583497463,-0.0471491481605731)	(-0.256706943608727,0.0324355507642412)	0.0338	-0.13894	3.94e-05	0.000123609	(-0.20518,-0.0727)	0.29024	0.864917	0.92333
cyclo(leu-pro)	-0.0483547	0.00962042	0.00752464	(-0.0712238647848652,-0.0254856203383544)	(-0.0148908352264054,0.034131675354596)	(-0.0259860798788497,0.0410353581548596)	0.00763	-0.01561	0.0408306	0.065929	(-0.03058,-0.00065)	13.7766	0.00101966	0.0129396
cys-gly, oxidized	-0.00624524	0.00177307	0.0270551	(-0.0216401871622559,0.00914970429802434)	(-0.0133119628097137,0.0168580923440655)	(-0.00403197429036281,0.0581422123685996)	0.00519	0.00098	0.850649	0.887077	(-0.0092,0.01116)	3.5594	0.168688	0.347799
cystathionine	0.0453067	0.063592	0.0242088	(0.0168175804202446,0.0737958461995667)	(0.0342933455226015,0.0928905561708036)	(-0.0471500724102408,0.0955675879540192)	0.01002	0.05192	2.19e-07	1.1e-06	(0.03229,0.07156)	1.39598	0.497586	0.677228
cysteine	-0.0214002	-0.0176211	-0.00739937	(-0.04104909753138,-0.00175128232986969)	(-0.0395431261990993,0.00430096425140382)	(-0.0364248218829317,0.0216260761046027)	0.00667	-0.01722	0.00978587	0.0182034	(-0.03029,-0.00416)	0.61491	0.735315	0.8439
cysteine s-sulfate	-0.00542488	0.0185705	-0.102647	(-0.0443576646447224,0.0335079074004793)	(-0.0169101492476298,0.0540512306314927)	(-0.149989867856467,-0.0553033849095416)	0.0117	-0.01822	0.119534	0.167497	(-0.04116,0.00472)	16.7615	0.000229236	0.00480329
cysteine-glutathione disulfide	-0.00545515	0.0356966	0.0126004	(-0.0307749532371751,0.019864644630387)	(0.00411015558356796,0.0672830856080581)	(-0.0365024458101676,0.0617032848392556)	0.00935	0.01092	0.243079	0.311543	(-0.00741,0.02924)	3.97487	0.137047	0.307928
cysteinylglycine	0.0415213	0.0186452	-0.00562357	(-0.016829843019693,0.099872359260321)	(-0.0439324772324164,0.081222831674547)	(-0.103355551350044,0.0921084166566744)	0.01995	0.02504	0.209612	0.276112	(-0.01407,0.06415)	0.72473	0.696027	0.819988
cysteinylglycine disulfide*	0.0863968	0.039224	-0.0201168	(0.0617983266037437,0.110995251428809)	(-0.0103854178982154,0.0888333467986966)	(-0.0602492970842821,0.020015661947711)	0.00986	0.05457	3.09e-08	1.81e-07	(0.03525,0.07388)	20.1027	4.31e-05	0.00143918
cystine	0.0565874	0.02308	-0.0126086	(0.0229149598300313,0.0902598082167965)	(-0.00114577411438191,0.047305792562846)	(-0.0413647258610851,0.0161476148297331)	0.00828	0.01949	0.0185786	0.0320063	(0.00326,0.03573)	9.53338	0.0085085	0.0501056
decadienedioic acid (C10:2-DC)**	-0.205147	-0.150827	-0.0611987	(-0.244059308974246,-0.166235533660516)	(-0.209757934788639,-0.0918960926874267)	(-0.121239027066923,-0.00115834639131918)	0.01457	-0.15981	5.55e-28	1.25e-25	(-0.18837,-0.13125)	15.6666	0.000396311	0.0064923
decanoylcarnitine (C10)	0.00705553	0.0158988	0.00161772	(-0.0121512703142889,0.0262623268798953)	(-0.00222569894647855,0.0340233008890397)	(-0.0226623940024385,0.0258978420273221)	0.00591	0.00943	0.110602	0.156686	(-0.00215,0.02102)	0.94575	0.623209	0.769561
dehydroepiandrosterone sulfate (DHEA-S)	-0.108379	-0.156962	-0.0238311	(-0.150562728445805,-0.0661948641087495)	(-0.214176086879169,-0.0997475935499894)	(-0.115288976177364,0.0676267083834447)	0.01624	-0.11317	3.2e-12	3.65e-11	(-0.14501,-0.08134)	5.96555	0.0506522	0.161041
deoxycarnitine	0.0338056	0.0304764	0.00612782	(-0.0337803394770443,0.101391535353996)	(-0.0442303817087299,0.105183122381976)	(-0.0678972914545908,0.080152937018145)	0.02117	0.02408	0.255483	0.323756	(-0.01742,0.06558)	0.33364	0.846354	0.909813
deoxycholic acid 12-sulfate*	0.0691673	0.103921	0.0634752	(0.0198857014311507,0.118448851497243)	(0.0369094480242419,0.170931894157574)	(-0.00709041018727437,0.134040834135509)	0.01765	0.07706	1.27e-05	4.42e-05	(0.04246,0.11167)	0.85811	0.651123	0.787465
deoxycholic acid glucuronide	0.0332717	0.0390717	0.00701434	(0.0129361609523736,0.0536071981361148)	(0.00764491216774549,0.0704985480374087)	(-0.0296899771795057,0.0437186612489842)	0.0079	0.03001	0.000145054	0.000416223	(0.01453,0.04549)	1.92605	0.381737	0.582958
dihomo-linoleate (20:2n6)	0.015645	0.0884326	-0.00682672	(-0.0160596929879278,0.0473496463220545)	(0.0446359961082125,0.132229215597522)	(-0.0584907727657675,0.0448373292057558)	0.01173	0.03126	0.00771497	0.014853	(0.00826,0.05426)	9.56575	0.00837191	0.0496256
dihomo-linolenate (20:3n3 or n6)	-0.079434	-0.0501497	-0.0306709	(-0.12745512727948,-0.0314128091105274)	(-0.0782144710317042,-0.0220848361262958)	(-0.0688979625256877,0.00755624663838878)	0.01044	-0.04989	1.77e-06	7.44e-06	(-0.07035,-0.02942)	2.42535	0.297401	0.498064
dihomo-linolenoylcarnitine (C20:3n3 or 6)*	0.0006669	0.0380156	-0.0586063	(-0.040196620773313,0.0415304198994014)	(-0.00179101284298287,0.0778221954348567)	(-0.106191579037868,-0.0110211039975287)	0.01248	-0.00089	0.942996	0.955725	(-0.02535,0.02357)	9.32641	0.00943615	0.0544998
dihomo-linolenoyl-choline	0.0171988	0.0533541	0.00976457	(-0.00759893871973378,0.041996450615803)	(0.023653296301788,0.0830548367519356)	(-0.0411309615674693,0.0606600951738432)	0.0091	0.02931	0.00127026	0.00298826	(0.01149,0.04714)	4.00041	0.135308	0.306313
dimethylarginine (SDMA + ADMA)	-0.0209746	-0.0810326	-0.0193579	(-0.0409666491998542,-0.000982580705095507)	(-0.166405064497251,0.00433991439818703)	(-0.0522824512706938,0.0135666464214232)	0.00855	-0.02287	0.00747192	0.0144778	(-0.03963,-0.00611)	1.86122	0.394312	0.593363
dimethylglycine	-0.183973	-0.114099	-0.0728744	(-0.256563386308971,-0.111383081221081)	(-0.183873311479052,-0.0443247371658434)	(-0.142802502818456,-0.00294623442103202)	0.02083	-0.12215	4.55e-09	3.1e-08	(-0.16299,-0.08132)	4.74502	0.0932466	0.245658
docosadienoate (22:2n6)	-0.044496	-0.0410717	-0.0317858	(-0.0735906566482227,-0.0154013168067255)	(-0.0787261595105788,-0.00341719057572797)	(-0.0731552132194653,0.00958354989397613)	0.01026	-0.04051	7.91e-05	0.000234499	(-0.06063,-0.0204)	0.24379	0.885239	0.939459
docosadioate (C22-DC)	0.0706267	0.0696536	0.0485875	(0.0361213034586348,0.105132136698854)	(0.0329184759693686,0.106388643203324)	(0.00534984666175625,0.0918251487966539)	0.01109	0.06471	5.4e-09	3.58e-08	(0.04297,0.08645)	0.71664	0.698851	0.822017
docosahexaenoate (DHA; 22:6n3)	-0.0852739	-0.0372099	-0.0592642	(-0.157610997114701,-0.0129368501609206)	(-0.0796272776580045,0.00520750528500042)	(-0.150621365777566,0.0320929177969663)	0.01733	-0.05086	0.00334085	0.0070826	(-0.08482,-0.01689)	1.29977	0.522106	0.684968
docosahexaenoylcholine	-0.0528603	-0.0785834	0.0584298	(-0.0839400418140694,-0.0217804837507626)	(-0.118942837460112,-0.0382238765939793)	(-0.00418095936237103,0.121040464441046)	0.01169	-0.04624	7.65e-05	0.000228865	(-0.06916,-0.02333)	13.3773	0.00124496	0.0148401
docosapentaenoate (n3 DPA; 22:5n3)	0.0250612	-0.00233265	-0.0278022	(-0.00475083583308346,0.0548731414890734)	(-0.0319883154634363,0.0273230075577126)	(-0.0820817669927663,0.0264773158871142)	0.01	0.00619	0.535908	0.603566	(-0.01341,0.0258)	3.36308	0.186088	0.366987
docosapentaenoylcarnitine (C22:5n3)*	0.0147462	0.0469428	0.0161835	(-0.00598692041334864,0.0354793595156001)	(0.0288806894815935,0.0650049996624188)	(-0.0227796771341167,0.055146695726013)	0.00656	0.03121	1.95e-06	7.98e-06	(0.01836,0.04407)	5.90818	0.052126	0.164168
dodecadienoate (12:2)*	0.0103681	-0.169925	0.139814	(-0.11123431749562,0.131970561612555)	(-0.245492644687368,-0.0943583027668282)	(0.0541434147170373,0.225484722052284)	0.02621	-0.0264	0.313734	0.386167	(-0.07777,0.02496)	28.6688	5.95e-07	5.96e-05
dodecanedioate (C12-DC)	0.023091	0.026012	0.0352389	(-0.0055619063276849,0.051743839655138)	(-0.00702929700074808,0.0590532261762255)	(-0.00293637179756287,0.0734141239932641)	0.00961	0.027	0.00495701	0.0100141	(0.00816,0.04583)	0.25386	0.880796	0.936951
dopamine 3-O-sulfate	0.0560518	-0.00298845	0.0372546	(0.0333394268199056,0.0787640758559857)	(-0.0366545701614806,0.0306776739619741)	(-0.0227883835044639,0.0972975845644264)	0.00917	0.03756	4.18e-05	0.00013086	(0.01959,0.05552)	8.11912	0.0172566	0.0836291
ectoine	-0.0912215	0.0334445	-0.00642742	(-0.174849579974212,-0.00759340059970294)	(-0.0291039331743217,0.0959928969586468)	(-0.0753974375718809,0.0625425911102528)	0.02068	-0.0096	0.642376	0.700703	(-0.05013,0.03093)	5.48673	0.0643535	0.188747
eicosanedioate (C20-DC)	0.0276463	0.0459961	-0.0471386	(-0.00926236962967589,0.0645549222970677)	(0.0086637300325667,0.083328396805195)	(-0.0916295685156665,-0.00264771101362399)	0.01153	0.01507	0.191441	0.253287	(-0.00754,0.03767)	10.5924	0.00501049	0.0339432
eicosapentaenoylcholine	0.0365667	0.0435967	0.0552637	(0.000640781970483423,0.0724925859653114)	(0.00591636127803403,0.0812771317654768)	(-0.0111141305744814,0.121641448207302)	0.01235	0.04196	0.000682312	0.00170294	(0.01775,0.06617)	0.24813	0.883321	0.938529
eicosenedioate (C20:1-DC)*	0.0227756	0.0194153	-0.0344059	(-0.0108633485665529,0.0564145577130108)	(-0.0256421598134853,0.0644727298688513)	(-0.105368821192942,0.0365569333465729)	0.01286	0.01451	0.258925	0.327657	(-0.01068,0.03971)	2.10276	0.349455	0.54663
eicosenoate (20:1)	0.044659	0.1022	-0.0122007	(0.00912483280956389,0.0801930872010627)	(0.0617503512490275,0.142650127741197)	(-0.0701590441128534,0.0457575456006148)	0.01237	0.05538	7.58e-06	2.74e-05	(0.03114,0.07963)	10.7193	0.00470261	0.0323439
eicosenoylcarnitine (C20:1)*	0.0622427	0.0315356	0.0629266	(0.0343707084026596,0.0901147886249703)	(-0.0010885427251255,0.0641597763515316)	(-0.00179302032113939,0.127646130232488)	0.01028	0.05061	8.43e-07	3.78e-06	(0.03047,0.07075)	2.12144	0.346207	0.543436
epiandrosterone sulfate	-0.0502477	-0.0269099	0.039296	(-0.101718381237267,0.00122301877118654)	(-0.0708654498986067,0.0170457094641202)	(-0.0425763065479521,0.121168383818606)	0.01579	-0.02589	0.101091	0.145037	(-0.05683,0.00506)	3.29754	0.192286	0.373383
ergothioneine	0.00117023	0.0095866	0.0494709	(-0.036872170060349,0.0392126393272645)	(-0.0466389299548907,0.065812133898038)	(-0.0315903986618107,0.130532167129592)	0.01498	0.00981	0.512829	0.581206	(-0.01956,0.03917)	1.11779	0.571842	0.723637
erucate (22:1n9)	0.00323195	0.00553225	-0.00630829	(-0.0195010977773164,0.0259649888349375)	(-0.0126802689090968,0.0237447730125303)	(-0.0317630648507331,0.0191464888700935)	0.00633	0.00203	0.748221	0.798753	(-0.01038,0.01444)	0.56499	0.753899	0.854913
erythritol	0.0235444	0.0203653	0.0239927	(0.00386634962449434,0.0432223877475109)	(-0.00208989479909673,0.042820548992162)	(-0.00373250165080194,0.0517179662030815)	0.00666	0.02257	0.000703796	0.00174209	(0.00951,0.03563)	0.05656	0.972114	0.987644
erythronate*	-0.0119677	-0.00612738	0.00335738	(-0.0249676658989788,0.00103235240962664)	(-0.0225458371061455,0.0102910728724981)	(-0.0178912066931837,0.0246059591655649)	0.00469	-0.00727	0.12092	0.168913	(-0.01646,0.00192)	1.48114	0.476841	0.66404
ethyl beta-glucopyranoside	0.00988768	-0.000939527	0.00206877	(-0.0716993379854556,0.0914746934169315)	(-0.0920559291247127,0.0901768745443781)	(-0.0971751811597335,0.101312718545383)	0.02645	0.00425	0.872292	0.903374	(-0.04758,0.05608)	0.03266	0.983803	0.992617
ethylmalonate	0.00471995	-0.0263164	-0.0359186	(-0.0165951765624365,0.0260350814044164)	(-0.0476638787648865,-0.00496885906679914)	(-0.0652684339030692,-0.00656873042429662)	0.00684	-0.01603	0.0191994	0.0328872	(-0.02944,-0.00261)	6.29634	0.0429307	0.143261
eugenol sulfate	-0.00301247	-0.209285	-0.00872731	(-0.0910750111213343,0.0850500629388267)	(-0.303649398662584,-0.11492046579809)	(-0.109252327448113,0.0917977055861563)	0.02766	-0.07276	0.00852594	0.0163097	(-0.12698,-0.01855)	12.0093	0.00246728	0.0228046
ferulic acid 4-sulfate	0.130913	0.0524807	0.0852861	(0.0995789888015111,0.162246790741571)	(0.00403594857392467,0.100925410672267)	(0.0434625050642184,0.127109620481521)	0.01136	0.1014	4.49e-19	1.93e-17	(0.07913,0.12367)	7.89526	0.0193004	0.0867158
fibrinopeptide A (2-15)**	0.0604503	0.0518345	0.0140902	(0.0445062697345221,0.0763942725922715)	(0.0375869486530086,0.0660820823454631)	(-0.00757876072853061,0.0357592436916171)	0.00487	0.0476	1.36e-22	1.22e-20	(0.03806,0.05714)	12.0214	0.0024524	0.0228046
fibrinopeptide A (3-15)**	-0.00732609	0.0506987	0.0579162	(-0.0348885073489216,0.0202363230259172)	(0.0167524449807174,0.0846448575575822)	(0.0199125552201109,0.095919753953139)	0.00951	0.02588	0.00651236	0.0128001	(0.00724,0.04453)	10.3588	0.00563129	0.0373073
fibrinopeptide A (3-16)**	-0.0487638	-0.025905	0.01046	(-0.0710567850761467,-0.0264708865907865)	(-0.0545018191864087,0.00269190696417194)	(-0.0170005566974834,0.0379204564486958)	0.00755	-0.02542	0.000767311	0.00188893	(-0.04022,-0.01061)	10.7714	0.00458154	0.0317536
fibrinopeptide A (4-15)**	-0.0454543	-0.0263485	-0.0145234	(-0.0647333146268684,-0.02617521286581)	(-0.0447718404888954,-0.007925120391838)	(-0.0516195250523166,0.0225726640087392)	0.0064	-0.03308	2.32e-07	1.16e-06	(-0.04561,-0.02054)	3.05666	0.216897	0.405445
fibrinopeptide A (5-16)*	0.047811	0.00438561	-0.0325637	(0.0095465131693023,0.0860754134759372)	(-0.0420181544911477,0.0507893759240011)	(-0.0798807315757521,0.0147533853719743)	0.01278	0.01264	0.322666	0.3934	(-0.01241,0.03769)	6.87296	0.0321777	0.118517
fibrinopeptide A (8-16)**	-0.0201255	-0.0103166	-0.0316315	(-0.0414369835257613,0.00118593269045656)	(-0.0298691977642803,0.00923606488599441)	(-0.0647216810313101,0.00145859493426846)	0.00674	-0.01748	0.00949051	0.0177774	(-0.03069,-0.00427)	1.27741	0.527975	0.689657
fibrinopeptide A, des-ala(1)*	-0.0494348	0.00626216	0.00325734	(-0.095370604446158,-0.00349890291667235)	(-0.0245224690653261,0.0370467796540297)	(-0.051450898331891,0.0579655764562454)	0.01182	-0.00844	0.475035	0.544634	(-0.03161,0.01472)	4.11128	0.128011	0.299917
fibrinopeptide B (1-11)**	0.0404688	0.0749803	0.0958967	(-0.00840032387684317,0.08933787465598)	(0.0302103003863659,0.119750242497655)	(0.0182862692921913,0.173507173543885)	0.0155	0.06485	2.86e-05	9.21e-05	(0.03447,0.09523)	1.76759	0.413211	0.608338
fibrinopeptide B (1-12)**	0.0540319	-0.0107443	0.011371	(0.0295830680418509,0.0784808079657155)	(-0.0395629555362167,0.0180743444529506)	(-0.0199675901137067,0.0427096312922174)	0.00817	0.02286	0.00517403	0.0103826	(0.00683,0.03888)	11.9841	0.00249848	0.0228046
fibrinopeptide B (1-13)**	0.0912012	0.0967733	0.0518486	(0.0650070503530309,0.117395275365171)	(0.0443073274726114,0.149239231236358)	(-0.00715536351420805,0.110852522328444)	0.01111	0.0868	5.68e-15	1.02e-13	(0.06502,0.10858)	1.59518	0.450414	0.640099
fibrinopeptide B (1-9)**	-0.0225474	-0.0134653	0.00859059	(-0.0442676518137169,-0.000827093647761939)	(-0.048717741638606,0.0217870683170978)	(-0.0327149732089655,0.0498961606314913)	0.00861	-0.01527	0.0762509	0.112626	(-0.03214,0.00161)	1.72317	0.422493	0.615965
fructose	-0.0167845	-0.00955896	0.0282045	(-0.0461433133566003,0.0125743492514444)	(-0.0527213145457178,0.0336033868205204)	(-0.0408432518772247,0.0972522617994045)	0.01168	-0.0098	0.401569	0.472341	(-0.0327,0.0131)	1.3813	0.501249	0.679813
fructosyllysine	0.0305475	0.0273551	0.0482385	(0.000557338637341805,0.0605377309764694)	(-0.00240496392090664,0.0571152545599753)	(-0.0098148372104515,0.106291860597209)	0.01013	0.0312	0.00206962	0.00458165	(0.01134,0.05105)	0.39684	0.820024	0.894481
fumarate	0.0152882	0.0332071	0.0272087	(-0.00809908087751763,0.0386755499925136)	(0.00392689257538566,0.0624872138885701)	(-0.0213855677835703,0.075802876612559)	0.00873	0.02288	0.00874747	0.0166276	(0.00578,0.03998)	0.91312	0.633458	0.775459
galactonate	0.0207855	0.0223016	0.0144887	(-0.00578180262481032,0.0473529006406377)	(0.000696263854902634,0.0439069425004266)	(-0.0253768524835503,0.0543542408458991)	0.00788	0.02062	0.00892615	0.0168959	(0.00516,0.03607)	0.11429	0.944458	0.97475
gamma-glutamylalanine	0.0598719	-0.0591488	0.0114834	(0.00937939830130845,0.110364422070034)	(-0.123084467834577,0.00478689372163023)	(-0.112122027653522,0.135088818639909)	0.01925	0.01391	0.470141	0.541684	(-0.02383,0.05164)	8.20046	0.0165689	0.0820251
gamma-glutamyl-alpha-lysine	0.00809609	0.0233098	0.0405785	(-0.0229353290382713,0.0391275022215549)	(-0.00758915974546143,0.0542088284111848)	(-0.00150898702426481,0.0826660417464725)	0.00991	0.02103	0.0338632	0.055474	(0.0016,0.04045)	1.517	0.468368	0.658346
gamma-glutamylcitrulline*	0.0580229	0.0331892	-0.00419713	(0.0320951492694777,0.0839506825201209)	(0.012068651438195,0.0543096912961097)	(-0.0296148627198852,0.0212206000898342)	0.00702	0.02922	3.17e-05	0.000101664	(0.01546,0.04299)	11.5162	0.00315707	0.0265843
gamma-glutamylglutamine	0.102783	0.123864	0.0369752	(0.0491634139585032,0.156402056083966)	(0.0438711498686856,0.203856810019636)	(-0.044413787012059,0.118364120406011)	0.01993	0.09265	3.36e-06	1.31e-05	(0.05358,0.13172)	2.51966	0.283702	0.485023
gamma-glutamylglycine	0.0189203	-0.0138596	-0.0646936	(-0.0161125232624807,0.0539531839671502)	(-0.0486370229015988,0.0209178835203847)	(-0.171281660944957,0.041894383713593)	0.01227	-0.001	0.934745	0.95057	(-0.02505,0.02304)	3.13902	0.208147	0.398175
gamma-glutamylhistidine	0.0772575	0.0318167	-0.042314	(0.0369678767502276,0.11754709109454)	(-0.00501841507179004,0.0686517997299603)	(-0.112741296318674,0.0281133601810877)	0.01294	0.04021	0.00188747	0.00423037	(0.01485,0.06557)	8.72195	0.0127659	0.0670885
gamma-glutamylisoleucine*	0.0849437	0.0264477	-0.105659	(0.0169551993087748,0.152932174961487)	(-0.069759813899589,0.122655243831723)	(-0.269580302602835,0.0582630540790222)	0.02683	0.04785	0.0745365	0.110821	(-0.00474,0.10044)	4.70249	0.0952507	0.248037
gamma-glutamylleucine	-0.0333772	0.00464058	-0.0427893	(-0.079874104193913,0.0131197436674282)	(-0.0419572974139158,0.0512384519362186)	(-0.121718159061064,0.0361395915835784)	0.0155	-0.01861	0.229784	0.297037	(-0.04899,0.01176)	1.70436	0.426484	0.619717
gamma-glutamylmethionine	0.0622819	0.0715046	0.0172703	(0.0323880247195246,0.0921757229291032)	(0.0412356398535548,0.101773556794748)	(-0.0135027649278862,0.0480434009122425)	0.00893	0.05081	1.26e-08	8.03e-08	(0.03332,0.06831)	6.92457	0.031358	0.11675
gamma-glutamylphenylalanine	-0.202437	-0.114706	-0.0111681	(-0.294297559117526,-0.110576273943061)	(-0.206902939495594,-0.022509118064019)	(-0.175613827188008,0.153277628268238)	0.03087	-0.13875	6.98e-06	2.53e-05	(-0.19926,-0.07824)	4.41993	0.109704	0.26908
gamma-glutamylserine	0.0855197	0.0996726	-0.0283178	(0.040613738516784,0.130425600187187)	(0.0391258170378107,0.16021946307871)	(-0.15343455388704,0.0967989016329005)	0.01768	0.08142	4.13e-06	1.58e-05	(0.04677,0.11608)	3.33627	0.188598	0.369407
gamma-glutamylthreonine	0.156099	0.0247242	-0.0256952	(0.0980262886912041,0.214171508977735)	(-0.0180229000272354,0.067471274408422)	(-0.122160471467903,0.0707701133152254)	0.01654	0.05998	0.000288065	0.000774766	(0.02756,0.0924)	16.1669	0.000308598	0.00567453
gamma-glutamyltryptophan	-0.0561858	-0.00813816	0.0188221	(-0.0833255471669637,-0.02904597601301)	(-0.0335537273136574,0.0172774018556445)	(-0.018522745467813,0.0561669728527649)	0.00848	-0.02081	0.0140996	0.0250074	(-0.03742,-0.00419)	11.8081	0.0027284	0.0241008
gamma-glutamyltyrosine	-0.0516475	-0.0300721	-0.0140253	(-0.0878757186098072,-0.0154192753422496)	(-0.0676595894984618,0.00751548086715102)	(-0.0591688853557228,0.0311182488495359)	0.01152	-0.03444	0.00280085	0.00603724	(-0.05703,-0.01186)	1.70409	0.426541	0.619717
gamma-glutamylvaline	-0.0728173	-0.0236031	-0.0470332	(-0.123795616298162,-0.0218388914463546)	(-0.0445718249859386,-0.00263429221199169)	(-0.0875280320861183,-0.00653837176187853)	0.00892	-0.03377	0.000154362	0.000438738	(-0.05126,-0.01628)	3.56893	0.167887	0.347224
gamma-tocopherol/beta-tocopherol	-0.0374562	-0.0300415	-0.00756017	(-0.0472607796171198,-0.0276515746755843)	(-0.0426888540958576,-0.017394172106536)	(-0.0359166704910157,0.0207963203478133)	0.00381	-0.03279	8.14e-18	2.93e-16	(-0.04026,-0.02531)	4.09252	0.129217	0.299917
GlcNAc sulfate conjugate of C21H34O2 steroid**	-0.18094	-0.133395	-0.273671	(-0.27989472096975,-0.0819854272180538)	(-0.211497880440874,-0.0552911242197003)	(-0.451643670603265,-0.0956977566003444)	0.02957	-0.16459	2.62e-08	1.56e-07	(-0.22255,-0.10662)	2.16076	0.339466	0.537951
glucose	-0.0763686	-0.0446255	-0.142424	(-0.118293694727515,-0.0344435466747901)	(-0.0875897332453283,-0.00166129661118328)	(-0.244830558171957,-0.0400169011849878)	0.01469	-0.06733	4.58e-06	1.74e-05	(-0.09613,-0.03854)	3.31691	0.190433	0.372191
glucuronate	0.0431452	0.125133	-0.0105913	(-0.0688811623913347,0.155171488886696)	(0.0517843703345146,0.198481895097859)	(-0.125735696236377,0.104553141535526)	0.02763	0.07595	0.00598089	0.0118696	(0.0218,0.13011)	4.22659	0.120839	0.288031
glucuronide of C10H18O2 (7)*	0.0668571	-0.0811829	0.046897	(0.00355694424047587,0.130157245846893)	(-0.170739246261289,0.00837347503807478)	(-0.04896471502679,0.142758801293153)	0.02321	0.02415	0.298167	0.36953	(-0.02135,0.06965)	7.279	0.0262654	0.104252
glucuronide of C12H22O4 (1)*	0.0161788	-0.0135949	0.010521	(-0.075644536695941,0.108002152220848)	(-0.103341273904307,0.0761514243222826)	(-0.125026669512267,0.146068633554179)	0.0296	0.0027	0.927205	0.943968	(-0.0553,0.06071)	0.2222	0.894849	0.946094
glu-gly-asn-val**	0.0442177	0.028988	0.00326745	(0.0113039643394735,0.0771313760067024)	(-0.00657658750605226,0.0645526187641721)	(-0.0303745035113618,0.0369094003782578)	0.01001	0.02565	0.0104017	0.0191655	(0.00603,0.04527)	2.95677	0.228005	0.420969
glutamate	-0.037869	-0.0626055	-0.00939501	(-0.0959063537551725,0.0201683132910625)	(-0.103971815342339,-0.0212392295942686)	(-0.0667728464367584,0.0479828202735624)	0.01482	-0.04277	0.003906	0.00803493	(-0.07182,-0.01372)	2.21038	0.331148	0.531259
glutamine conjugate of C6H10O2 (1)*	0.114342	0.070021	0.0181783	(0.0785505650672779,0.150134079215022)	(0.0153322620203696,0.124709791194733)	(-0.0676174478433028,0.10397403364757)	0.01443	0.09205	1.76e-10	1.59e-09	(0.06378,0.12033)	4.96135	0.0836867	0.22849
glutamine conjugate of C6H10O2 (2)*	-0.204385	-0.122251	-0.0944672	(-0.257814705045701,-0.150955138057591)	(-0.189981853319404,-0.0545198216182365)	(-0.184481056148276,-0.00445338346930199)	0.0194	-0.15889	2.61e-16	6.52e-15	(-0.19691,-0.12087)	5.877	0.0529451	0.164495
glutamine conjugate of C7H12O2*	-0.00617907	-0.0621998	0.0617552	(-0.0675764652721099,0.0552183202735973)	(-0.15449935751727,0.0300998135878786)	(-0.0395591068654881,0.163069601246957)	0.02329	-0.00609	0.793666	0.838327	(-0.05173,0.03955)	3.14227	0.207809	0.398175
glutamine_degradant*	0.05317	0.0613145	0.0907043	(0.0116758245380179,0.0946642044029882)	(0.0278435039504735,0.0947855771178481)	(0.0303475590990357,0.151061048932903)	0.0122	0.06322	2.21e-07	1.11e-06	(0.0393,0.08714)	1.03435	0.596203	0.744015
glutarylcarnitine (C5-DC)	0.188925	0.11298	-0.0043983	(0.127553688906494,0.25029660188122)	(0.069432753556912,0.156527720104071)	(-0.0888427324687734,0.0800461301606899)	0.0167	0.11695	2.53e-12	2.92e-11	(0.08421,0.14969)	13.2482	0.00132797	0.0150433
glycerate	-0.0741356	-0.155479	0.0209693	(-0.126424161036496,-0.0218469877742079)	(-0.239967242458123,-0.0709914016353766)	(-0.0563501440251551,0.0982886734405269)	0.01967	-0.06743	0.000606058	0.00153819	(-0.10598,-0.02889)	9.25662	0.00977126	0.0550244
glycerol	0.0407656	0.0418224	0.0378332	(0.00513666834649663,0.0763944552451137)	(0.0133347001007174,0.0703100929093219)	(-0.00571929770571457,0.0813857161741196)	0.01011	0.04067	5.75e-05	0.000176697	(0.02086,0.06048)	0.02261	0.988758	0.994989
glycerol 3-phosphate	0.0471375	-0.0417404	0.0738763	(0.0145356150589595,0.0797393356291461)	(-0.0909742771167931,0.00749339798975569)	(-0.0113773542371379,0.159130027244589)	0.01321	0.02501	0.0583619	0.0902784	(-0.00089,0.05091)	10.0929	0.00643224	0.040813
glycerophosphoinositol*	-0.0164408	-0.00444598	0.0221319	(-0.0366185947211913,0.00373700574851723)	(-0.0230648775659186,0.0141729094392397)	(-0.0121658234978502,0.0564296727742169)	0.00648	-0.00556	0.391615	0.463092	(-0.01826,0.00715)	3.63501	0.162431	0.34274
glycerophosphorylcholine (GPC)	0.0447816	0.035786	-0.00749772	(0.0179338804562236,0.0716292347204538)	(-0.000148597647338392,0.0717206879174241)	(-0.0393862177742083,0.0243907786861738)	0.0091	0.02622	0.00395027	0.00810749	(0.00839,0.04405)	6.40321	0.0406969	0.137741
glycerophosphoserine*	0.0367335	0.0501652	0.111584	(0.00728825345396273,0.0661788152328717)	(0.00473375800688145,0.0955966280326911)	(0.0575151025025002,0.165652832130875)	0.01147	0.05295	3.87e-06	1.49e-05	(0.03048,0.07543)	5.69709	0.0579285	0.175146
glycine	0.126716	0.0784354	0.0719328	(0.0664715869350115,0.186959989842572)	(-0.023005519714668,0.179876253524414)	(-0.154605377033717,0.298470949296697)	0.02576	0.11203	1.37e-05	4.71e-05	(0.06154,0.16253)	0.76994	0.68047	0.811165
glycine conjugate of C10H14O2 (1)*	-0.0109728	-0.00739593	9.04e-05	(-0.0249635428969973,0.00301798862919521)	(-0.0210641189049345,0.00627226133555323)	(-0.0198605387262756,0.0200412953166959)	0.00448	-0.00735	0.100609	0.144575	(-0.01613,0.00142)	0.79188	0.673046	0.807476
glyco-beta-muricholate**	0.0414445	0.0308947	-0.00134046	(0.0220182117115601,0.060870766832869)	(0.00990903594749382,0.0518804605272765)	(-0.0239714708475406,0.0212905500236793)	0.00615	0.0258	2.75e-05	8.92e-05	(0.01374,0.03787)	8.24267	0.0162229	0.0807559
glycochenodeoxycholate	0.085854	0.0465758	0.0634704	(0.0439193157146377,0.127788764775742)	(0.00676917213373068,0.0863825205478788)	(-0.0177742040856653,0.144714992620325)	0.01388	0.065	2.83e-06	1.14e-05	(0.0378,0.0922)	1.7743	0.411828	0.608291
glycochenodeoxycholate 3-sulfate	-0.0378093	-0.085158	0.0540388	(-0.0910584234209584,0.0154397826714118)	(-0.137863332530995,-0.0324527654073199)	(0.00811511475202405,0.0999625658310038)	0.01481	-0.01548	0.296038	0.367396	(-0.0445,0.01355)	16.1924	0.000304695	0.00567453
glycochenodeoxycholate glucuronide (1)	0.0444616	0.0341538	-0.0262813	(0.00445568922159915,0.0844676018714805)	(0.00548165546861823,0.0628258610497186)	(-0.0826143662754619,0.0300517255766474)	0.01099	0.02831	0.0099808	0.0185035	(0.00677,0.04984)	4.39331	0.111174	0.271458
glycocholate	-0.0329617	-0.0404327	-0.128041	(-0.133395373535477,0.0674720225616998)	(-0.12739972863304,0.0465342459344878)	(-0.268131349472928,0.0120484359149363)	0.03037	-0.05362	0.077421	0.114167	(-0.11314,0.00589)	1.33498	0.512995	0.68273
glycocholenate sulfate*	-0.0277601	-0.0063073	0.00393338	(-0.061890413150792,0.00637026415050498)	(-0.0411590082929442,0.0285444080079681)	(-0.0318499892382236,0.0397167581370865)	0.01028	-0.01054	0.305383	0.377953	(-0.03069,0.00961)	1.66299	0.435397	0.627375
glycodeoxycholate	0.0392007	0.0274847	0.0414642	(0.019829454920138,0.0585720140526075)	(-0.00952972916263638,0.064499064479608)	(-0.00547872780922889,0.0884070705138782)	0.00822	0.03725	5.93e-06	2.18e-05	(0.02113,0.05337)	0.33729	0.844807	0.909813
glycodeoxycholate 3-sulfate	-0.0418595	-0.193593	0.122534	(-0.113673993893807,0.0299549015396924)	(-0.265724645609031,-0.121461007741561)	(-0.0259534406362869,0.271021148035727)	0.02456	-0.09217	0.000175173	0.000492752	(-0.14031,-0.04403)	17.5116	0.000157545	0.00351417
glycohyocholate	0.129404	0.0535547	0.0990215	(0.0695686734100524,0.189239324350348)	(-0.00882314640432239,0.115932489397994)	(-0.0104075932127002,0.20845053764746)	0.02049	0.09386	4.65e-06	1.75e-05	(0.05369,0.13403)	2.96793	0.226737	0.42035
glycolithocholate	0.0429356	0.0302325	0.00154876	(0.0172515995163054,0.0686195998590586)	(-0.000105630264382286,0.0605706741425201)	(-0.0200470597223086,0.0231445714848671)	0.00741	0.02133	0.00397006	0.0081296	(0.00682,0.03585)	6.27215	0.043453	0.144469
glycolithocholate sulfate*	-0.0550088	0.00228675	-0.00997133	(-0.083613289642552,-0.0264042384492395)	(-0.0237781244263559,0.0283516155457675)	(-0.0567280387863597,0.0367853778153775)	0.00909	-0.02171	0.0168977	0.0293915	(-0.03952,-0.0039)	8.70391	0.0128816	0.0670885
glycosyl ceramide (d18:1/20:0, d16:1/22:0)*	0.00909877	0.0149036	-0.00924912	(-0.00269593770291863,0.0208934875863398)	(0.00136190963868722,0.0284452554115478)	(-0.0307077583512838,0.0122095262574504)	0.00419	0.00855	0.041492	0.0666386	(0.00033,0.01676)	3.49691	0.174043	0.355584
glycosyl ceramide (d18:1/23:1, d17:1/24:1)*	0.0100242	-0.0115624	0.0562873	(-0.0812723352588983,0.101320765399723)	(-0.0969670062276239,0.0738422148570899)	(-0.0522148283346823,0.164789492465488)	0.02759	0.01286	0.641097	0.700155	(-0.04121,0.06693)	0.93322	0.627125	0.770858
glycosyl ceramide (d18:2/24:1, d18:1/24:2)*	-0.0119653	-0.0163251	-0.00467928	(-0.0237444597060113,-0.000186095470798175)	(-0.0282970763620249,-0.0043530771261703)	(-0.0221642211841891,0.0128056688817168)	0.00386	-0.01234	0.00139313	0.00323507	(-0.01991,-0.00477)	1.16693	0.557962	0.714097
glycosyl-N-(2-hydroxynervonoyl)-sphingosine (d18:1/24:1(2OH))*	-0.0911544	-0.0945754	-0.071327	(-0.160301130464752,-0.0220076206753474)	(-0.194094027581926,0.00494315155215998)	(-0.179456814473734,0.0368027859009638)	0.02565	-0.08774	0.00062476	0.00157237	(-0.13802,-0.03747)	0.116	0.943652	0.97475
glycosyl-N-stearoyl-sphingosine (d18:1/18:0)	0.111076	-0.0266311	0.0374956	(0.0470193435285215,0.175132262820337)	(-0.109186502209494,0.0559243908159191)	(-0.0824665854360267,0.157457735464267)	0.02379	0.05603	0.0185226	0.0319711	(0.0094,0.10266)	6.77973	0.0337133	0.121991
glycosyl-N-tricosanoyl-sphingadienine (d18:2/23:0)*	-0.0162828	-0.027736	-0.00664169	(-0.0261190937509867,-0.0064465732458545)	(-0.0419279561285373,-0.0135441033965003)	(-0.0234415041825699,0.0101581171725352)	0.00372	-0.01749	2.54e-06	1.03e-05	(-0.02477,-0.0102)	3.66195	0.160257	0.340806
glycoursodeoxycholate	0.0534686	0.0653476	0.0406523	(0.0349779083977236,0.0719592772500248)	(0.0350071815737265,0.0956879531719001)	(0.0122052296055789,0.0690993641222332)	0.00704	0.05291	5.84e-14	8.77e-13	(0.0391,0.06672)	1.36229	0.506036	0.680505
glycoursodeoxycholic acid sulfate (1)	0.031568	0.0118518	-0.0110181	(0.0123471884168689,0.050788881517502)	(-0.0092028622656748,0.0329064997705542)	(-0.0351885345726841,0.0131522971543404)	0.00625	0.01398	0.0251618	0.041983	(0.00174,0.02622)	7.36483	0.0251622	0.102207
glycylvaline	0.0484485	0.00850258	-0.0117559	(0.0172024532334819,0.0796945589057912)	(-0.0111015659479733,0.0281067156072799)	(-0.0535498510408134,0.0300380852185515)	0.00787	0.01548	0.049229	0.0772741	(5e-05,0.03092)	6.39465	0.0408715	0.137741
guaiacol sulfate	0.0277998	0.04321	0.0391485	(0.0054025285081415,0.0501970409102114)	(0.0316128347742492,0.0548072468669931)	(0.00256279087885921,0.0757341278851122)	0.00506	0.03989	3.09e-15	5.8e-14	(0.02998,0.04981)	1.43578	0.48778	0.672003
guanosine	-0.0954293	-0.0260345	-0.0814095	(-0.136297186451643,-0.0545613696742188)	(-0.0587349189835343,0.00666592696074344)	(-0.148785458712527,-0.0140334600212785)	0.01218	-0.05667	3.28e-06	1.29e-05	(-0.08055,-0.0328)	7.34483	0.0254151	0.102228
hexadecadienoate (16:2n6)	0.0192575	0.0476709	0.00260191	(-0.00641909095011023,0.0449341336225052)	(0.0170177464521193,0.0783240999440568)	(-0.0484489977650473,0.0536528171323695)	0.00937	0.0273	0.0035729	0.00744917	(0.00894,0.04567)	2.97254	0.226214	0.420246
hexadecenedioate (C16:1-DC)*	-0.0200574	0.00411491	0.0274087	(-0.0554865176712128,0.015371691880448)	(-0.0288769268611122,0.0371067498798473)	(-0.022313134173545,0.0771305215590108)	0.01108	-0.00052	0.962238	0.968689	(-0.02224,0.02119)	2.456	0.292878	0.493239
hexanoylcarnitine (C6)	0.0226556	0.00872947	-0.143353	(-0.0804606208458471,0.125771842614458)	(-0.067956685592053,0.0854156230803968)	(-0.284451626564179,-0.00225406567556277)	0.02878	-0.01141	0.691838	0.747418	(-0.06781,0.045)	4.04329	0.132438	0.302595
hexanoylglutamine	0.007797	0.00385855	0.0487323	(-0.017026954905009,0.0326209443871185)	(-0.0363419700271726,0.044059078040891)	(-0.0195123507130823,0.116976992335223)	0.01029	0.01038	0.313169	0.385999	(-0.00979,0.03056)	1.35591	0.507654	0.680649
hexanoylglycine	0.105581	0.136983	0.0787657	(0.0754392322579876,0.135721996339233)	(0.0701955486071914,0.203770625845419)	(-0.0125100081910264,0.170041463601312)	0.01342	0.10823	7.44e-16	1.68e-14	(0.08192,0.13453)	1.14196	0.564971	0.718981
hippurate	0.0636871	0.0506178	-0.0147822	(0.00513549010150637,0.122238740828584)	(0.00675879637602347,0.0944767128474946)	(-0.118868002882465,0.0893036188515063)	0.01697	0.04816	0.00454524	0.00922356	(0.01489,0.08142)	1.68695	0.430212	0.623185
histidine	-0.0584532	-0.0237425	-0.0528892	(-0.106681601171594,-0.0102248052900634)	(-0.0749124174839479,0.0274274026124019)	(-0.106947435034336,0.00116904510701792)	0.01502	-0.04532	0.00255072	0.00560481	(-0.07475,-0.01588)	1.04325	0.593555	0.742712
histidine betaine (hercynine)*	-0.023864	0.0817994	0.0969641	(-0.0754092174153716,0.0276812446815608)	(0.00962854182594801,0.153970182571079)	(-0.0100364806767634,0.203964776649941)	0.01992	0.02317	0.244912	0.313446	(-0.01588,0.06222)	7.56074	0.0228142	0.0965052
homoarginine	0.0432714	0.0358822	-0.00697961	(0.0198895079648144,0.0666532792362615)	(0.0125739785264617,0.0591903460342874)	(-0.0340174693131187,0.0200582545533422)	0.00719	0.02693	0.000179796	0.000503093	(0.01284,0.04102)	8.48526	0.0143698	0.0735633
homocitrulline	0.0285447	0.0377572	0.0133095	(5.29461358255538e-05,0.0570365032959264)	(0.0128939328418024,0.0626203665179662)	(-0.0218034321250059,0.0484224507801669)	0.00843	0.02924	0.000525538	0.00135289	(0.01271,0.04577)	1.24379	0.536926	0.697076
homostachydrine*	0.0202164	0.0144688	0.009402	(0.00615960964999923,0.0342731852676632)	(-0.00247207667978578,0.0314096222907474)	(-0.0112330606836979,0.0300370581681738)	0.00489	0.01605	0.00102844	0.00246443	(0.00647,0.02563)	0.76966	0.680565	0.811165
homovanillate (HVA)	-0.030231	-0.0355968	-0.0106991	(-0.0442004189984944,-0.0162615422287603)	(-0.0594592653716749,-0.0117343527313094)	(-0.0468203392184728,0.0254220392304726)	0.00583	-0.02951	4.26e-07	2.04e-06	(-0.04094,-0.01807)	1.30199	0.521527	0.684968
hydantoin-5-propionate	-0.0784038	-0.028674	0.0185415	(-0.102710287583802,-0.0540973992636101)	(-0.0677084726355018,0.010360456789493)	(-0.021635225053055,0.0587182051995507)	0.00936	-0.04718	4.71e-07	2.22e-06	(-0.06553,-0.02882)	17.4818	0.000159912	0.00351417
hydroquinone sulfate	-0.0832546	-0.0881286	-0.0191829	(-0.108150546930115,-0.0583586614985575)	(-0.1188377745682,-0.0574193772011214)	(-0.0521447677678995,0.0137788759638342)	0.00851	-0.06829	1.03e-15	2.15e-14	(-0.08497,-0.0516)	11.5174	0.00315517	0.0265843
hydroxyasparagine**	-0.0163268	-0.00917419	-0.0178686	(-0.0287324080484108,-0.00392128675273266)	(-0.0214856938886532,0.00313731173025637)	(-0.0449887589762837,0.00925147373564032)	0.00424	-0.01321	0.00185693	0.00417231	(-0.02152,-0.00489)	0.76864	0.680914	0.811165
hydroxy-N6,N6,N6-trimethyllysine*	-0.017098	-0.0303277	-0.00904571	(-0.0345992737675707,0.000403307899034248)	(-0.0462989143461003,-0.014356463702845)	(-0.0334205041304468,0.0153290793923867)	0.00542	-0.02142	7.71e-05	0.000230063	(-0.03204,-0.0108)	2.41927	0.298306	0.498652
hydroxypalmitoyl sphingomyelin (d18:1/16:0(OH))**	-0.0216016	0.0136901	0.000146295	(-0.0333123457778997,-0.00989090581428909)	(-0.00606718859191835,0.0334473389965227)	(-0.0119154078665123,0.0122079982016669)	0.00394	-0.00726	0.0657242	0.0996928	(-0.01499,0.00047)	11.529	0.00313689	0.0265843
hyocholate	0.00982517	-0.00620204	-0.0259766	(-0.0176415298917714,0.0372918646531965)	(-0.0336412320921726,0.0212371527062303)	(-0.0852156587732201,0.0332624738628973)	0.00941	-0.00089	0.92464	0.942421	(-0.01934,0.01756)	1.41751	0.492256	0.67372
hypoxanthine	0.0241546	-0.0434281	-0.0699378	(-0.0244615317916713,0.0727706930996577)	(-0.0851543111589002,-0.00170185889103733)	(-0.133297080155223,-0.00657858421051735)	0.01445	-0.02579	0.0743475	0.110723	(-0.05411,0.00254)	6.60574	0.0367774	0.128436
imidazole lactate	-0.0105058	-0.0279862	0.11336	(-0.0456687489380888,0.0246571393615391)	(-0.077705233342436,0.021732916218697)	(0.0411793237138853,0.18554134918329)	0.01361	0.00138	0.919224	0.939025	(-0.0253,0.02806)	11.0246	0.00403679	0.0293318
indoleacetate	0.127881	0.113269	0.0412292	(0.0941852114084562,0.161576410681407)	(0.0782026177639277,0.148335025261796)	(-0.00140446931212865,0.0838629332114292)	0.01077	0.10134	4.98e-21	3.21e-19	(0.08023,0.12245)	10.4643	0.00534191	0.0358006
indoleacetoylcarnitine*	-0.00156128	-0.0879801	-0.0927546	(-0.0459514582486067,0.0428289044719607)	(-0.125696353106756,-0.0502639132934258)	(-0.146263091156077,-0.0392460614412301)	0.01292	-0.06093	2.4e-06	9.74e-06	(-0.08625,-0.03561)	10.2061	0.00607816	0.0391382
indolelactate	0.0486353	0.0475895	0.0156296	(0.0210321934730358,0.0762383786204717)	(0.0251651659772456,0.0700139263460967)	(-0.0417061485408185,0.0729654437859)	0.0085	0.04527	9.93e-08	5.33e-07	(0.02862,0.06193)	1.12482	0.569833	0.722109
indolepropionate	0.0541831	0.0104766	0.0500598	(0.00861486841136368,0.0997513876665897)	(-0.0321710132198274,0.0531241361912216)	(0.00386085404366256,0.0962587312957036)	0.01317	0.03687	0.00512591	0.010309	(0.01105,0.06269)	2.33894	0.310532	0.513374
indolin-2-one	0.0742603	0.0524476	0.107502	(0.0440492423080868,0.10447127443246)	(0.0161293005484428,0.0887659108143617)	(0.039188218038972,0.175814854123329)	0.01122	0.06971	5.19e-10	4.33e-09	(0.04772,0.0917)	2.13064	0.344618	0.541886
isobutyrylcarnitine (C4)	-0.00653977	-0.0630049	0.119875	(-0.0424850041806228,0.0294054621559269)	(-0.115847158572366,-0.0101627045840406)	(0.0416547995260072,0.198096044717848)	0.01418	-0.0062	0.661807	0.719593	(-0.03398,0.02158)	14.4192	0.000739457	0.0100947
isobutyrylglycine	0.0334333	0.0410845	0.0368	(0.0216798991633488,0.0451866131949031)	(0.0239108454710491,0.0582582265125087)	(-0.0113249508189039,0.0849249267870883)	0.00485	0.03591	1.34e-13	1.86e-12	(0.0264,0.04542)	0.52064	0.770803	0.864874
isocitrate	-0.019723	-0.0381611	-0.00667733	(-0.0371481554865783,-0.00229784080052839)	(-0.0529179527260272,-0.0234041616932821)	(-0.0286276396213681,0.0152729883225866)	0.00511	-0.0255	6.07e-07	2.76e-06	(-0.03552,-0.01549)	6.07474	0.0479608	0.155441
isoleucine	0.0377633	-0.0446103	0.0931615	(-0.0426401487717311,0.118166675193664)	(-0.119794463385607,0.0305739006311446)	(0.0325420135287243,0.153781032879621)	0.02077	0.0386	0.0630672	0.0966387	(-0.0021,0.0793)	7.81786	0.020062	0.0894844
isoleucylhydroxyproline*	0.0895826	0.0515884	0.0565165	(0.0567487701899755,0.122416430150645)	(0.00660036733864857,0.0965764437809824)	(0.00680568423497156,0.106227405695357)	0.01194	0.07198	1.65e-09	1.28e-08	(0.04858,0.09538)	2.26504	0.32222	0.522159
isovalerate (i5:0)	0.0827742	0.0761159	0.0112021	(0.0202750042961486,0.145273377066971)	(0.0173294786764944,0.134902306932313)	(-0.0579480834493916,0.080352216328537)	0.01857	0.06038	0.00115083	0.00273587	(0.02398,0.09679)	2.71134	0.257774	0.458096
isovalerylcarnitine (C5)	-0.031931	-0.0713084	-0.046976	(-0.0671505952066749,0.00328851098329205)	(-0.102219207128342,-0.0403975451129817)	(-0.108281775277906,0.0143297733489468)	0.01108	-0.05327	1.54e-06	6.67e-06	(-0.075,-0.03155)	2.75886	0.251722	0.450025
isovalerylglycine	-0.0321009	9.47e-05	-0.053071	(-0.0639954979231874,-0.000206340064751363)	(-0.0288167475666732,0.029006211148479)	(-0.0903659475676601,-0.0157759565239031)	0.00948	-0.02401	0.0112834	0.0204967	(-0.04259,-0.00544)	5.24997	0.0724409	0.206548
kynurenine	0.0326323	0.00201437	0.00311123	(-0.00330724921646546,0.068571786595694)	(-0.0404222943958026,0.044451025413887)	(-0.0232221956482286,0.0294446584126514)	0.00969	0.01114	0.250456	0.318281	(-0.00786,0.03013)	1.90851	0.385099	0.584132
lactate	-0.0733555	-0.00741375	-0.0133505	(-0.110868187124562,-0.0358428190062945)	(-0.0513115104933364,0.0364840111312925)	(-0.0666937151282135,0.0399926141737956)	0.01283	-0.03837	0.00278546	0.00601846	(-0.06352,-0.01322)	6.09671	0.047437	0.154299
lactosyl-N-behenoyl-sphingosine (d18:1/22:0)*	0.0361452	0.0191727	0.0384929	(-0.00767678483215314,0.0799672733853385)	(-0.0375171219886526,0.0758626163109858)	(-0.0280629769113291,0.10504886693212)	0.01569	0.03165	0.0436341	0.0693374	(9e-04,0.0624)	0.26712	0.874975	0.932962
lactosyl-N-palmitoyl-sphingosine (d18:1/16:0)	-0.162416	-0.131012	-0.0135337	(-0.206605237754549,-0.118225871922899)	(-0.180926699959802,-0.0810974051502096)	(-0.0768329156756181,0.0497655819466208)	0.01496	-0.11963	1.28e-15	2.51e-14	(-0.14895,-0.09031)	14.5929	0.000677939	0.0096956
laurate (12:0)	-0.102302	-0.0674479	0.00755351	(-0.150946261113112,-0.0536571624008206)	(-0.125104687308848,-0.00979116215682679)	(-0.0601116875428926,0.0752187013517286)	0.01663	-0.06569	7.77e-05	0.00023095	(-0.09828,-0.03311)	6.68056	0.035427	0.126666
leucylalanine	-0.0483519	-0.0176328	0.0108071	(-0.0702018017059609,-0.0265019619715826)	(-0.0543328349117554,0.0190671680887121)	(-0.0184213919962307,0.0400355184596969)	0.00806	-0.02538	0.00163685	0.00370552	(-0.04118,-0.00959)	10.3056	0.00578322	0.0380342
linoleate (18:2n6)	-0.105593	-0.0693042	-0.0137368	(-0.14563590007228,-0.0655506410510567)	(-0.119396938950129,-0.0192115223453189)	(-0.0839535419954756,0.0564798715556651)	0.01458	-0.07858	7.03e-08	3.91e-07	(-0.10715,-0.05001)	5.15597	0.0759267	0.213115
linolenate [alpha or gamma; (18:3n3 or 6)]	-0.0175614	0.0364999	-0.0256052	(-0.0398971877849712,0.00477435121788714)	(-0.0100657688189834,0.0830655448195308)	(-0.0663013339648007,0.0150908464392248)	0.00921	-0.01102	0.231403	0.298702	(-0.02907,0.00703)	4.82342	0.0896618	0.238305
linolenoylcarnitine (C18:3)*	-0.0681074	-0.0449883	0.00431775	(-0.103198667379746,-0.0330160630606315)	(-0.0696446258971386,-0.0203319373092289)	(-0.0384701031166507,0.0471056094253443)	0.00931	-0.04227	5.61e-06	2.07e-05	(-0.06052,-0.02402)	6.68329	0.0353787	0.126666
linoleoyl ethanolamide	0.0325821	-0.0466052	0.0796172	(-0.0157662667568965,0.0809303803848955)	(-0.102993640605886,0.00978329022437288)	(0.00683722662890617,0.152397207565682)	0.01672	0.01537	0.357941	0.430007	(-0.0174,0.04814)	8.12072	0.0172428	0.0836291
linoleoyl-arachidonoyl-glycerol (18:2/20:4) [2]*	0.045856	-0.0266136	0.0966323	(-0.0308714402195219,0.122583514100025)	(-0.0814643525087717,0.0282370924262221)	(0.0392665426754582,0.153998051283614)	0.01797	0.03512	0.0506875	0.0791498	(-0.00011,0.07034)	9.35812	0.00928776	0.0539889
linoleoylcarnitine (C18:2)*	-0.0360306	0.0324455	-0.0272185	(-0.0576670974297714,-0.0143941535661587)	(0.00419367365893944,0.0606974127094041)	(-0.0625786474197231,0.00814170453594642)	0.00788	-0.01387	0.0785767	0.115682	(-0.02932,0.00158)	14.9014	0.000581023	0.0088729
linoleoylcholine*	-0.02205	0.0162306	-0.0572735	(-0.0504153357490539,0.00631536364271156)	(-0.0311400018254321,0.0636011992518917)	(-0.096578422057914,-0.0179686241160417)	0.01056	-0.02451	0.0202593	0.034506	(-0.0452,-0.00382)	5.53952	0.0626772	0.185782
linoleoyl-docosahexaenoyl-glycerol (18:2/22:6) [1]*	-0.130848	-0.170103	-0.0933292	(-0.236170520836543,-0.0255247996529423)	(-0.262022639757363,-0.0781838513970946)	(-0.198510548513892,0.0118521971333495)	0.02951	-0.13505	4.74e-06	1.78e-05	(-0.19289,-0.0772)	1.16916	0.557339	0.714097
linoleoyl-docosahexaenoyl-glycerol (18:2/22:6) [2]*	0.129023	0.11577	0.0120918	(0.0442069699182018,0.213839406420762)	(0.0545875960507175,0.176952430477752)	(-0.105005225144681,0.129188796924446)	0.02331	0.10383	8.41e-06	3.01e-05	(0.05815,0.14952)	2.84302	0.241349	0.438419
linoleoyl-linoleoyl-glycerol (18:2/18:2) [1]*	-0.171309	-0.118568	-0.132537	(-0.241900283161056,-0.100716859142487)	(-0.220556285566237,-0.0165791635301235)	(-0.280592809286562,0.0155182444046357)	0.02757	-0.15134	4.05e-08	2.32e-07	(-0.20538,-0.0973)	0.76599	0.681816	0.811165
lithocholate sulfate (1)	0.0264319	0.00986712	-0.00463949	(0.0030648263519615,0.0497989816776841)	(-0.0114649707430465,0.0311992068624837)	(-0.0347483700911699,0.0254693855574003)	0.00712	0.01266	0.0754652	0.111649	(-0.0013,0.02662)	2.66837	0.263372	0.465883
lysine	-0.113074	-0.108588	0.0192273	(-0.190700634024004,-0.0354477921950436)	(-0.212697665233641,-0.00447742514889879)	(-0.077969702012799,0.116424370791617)	0.02674	-0.07347	0.00600374	0.0118887	(-0.12588,-0.02106)	4.931	0.0849664	0.22932
malate	0.00361853	-0.0187922	0.00222482	(-0.011595370029089,0.0188324268240161)	(-0.0384683860915336,0.00088393798839298)	(-0.022459064079947,0.0269087052525901)	0.00552	-0.00342	0.53506	0.603365	(-0.01424,0.00739)	3.36781	0.185648	0.366987
maleate	0.0819325	0.0246852	0.0254541	(0.0405230740083124,0.123341933767301)	(-0.0160636595935667,0.0654341496455022)	(-0.031486658284507,0.0823948049092686)	0.0132	0.04719	0.000350242	0.000922714	(0.02132,0.07307)	4.43554	0.108852	0.26908
maltol sulfate	0.0808051	-0.00486859	0.0805521	(0.0175242307779589,0.144085893991421)	(-0.0908133710771025,0.0810761940153763)	(-0.0107747384100219,0.1718789670968)	0.0227	0.05778	0.0109346	0.0199032	(0.01328,0.10228)	2.78859	0.248008	0.446911
maltose	-0.0167439	0.0113826	-0.00837396	(-0.0613352494466145,0.027847470419947)	(-0.042461646657384,0.0652268259513456)	(-0.110852070738577,0.0941041481096585)	0.01661	-0.00561	0.735545	0.787086	(-0.03817,0.02695)	0.62488	0.73166	0.843775
mannitol/sorbitol	-0.00759439	-0.0281058	0.0540776	(-0.0308012648066155,0.0156124934749335)	(-0.0558814135257235,-0.000330205842153573)	(-0.0277797156262482,0.135934979534367)	0.00888	-0.01286	0.147551	0.200821	(-0.03026,0.00454)	3.92388	0.140585	0.314311
mannonate*	-0.00506884	-0.0199729	0.00185907	(-0.0264928631955244,0.0163551757421756)	(-0.0456261525161728,0.00568037599650221)	(-0.0208135060893237,0.024531647796285)	0.00679	-0.00669	0.324337	0.394902	(-0.02001,0.00662)	1.59807	0.449762	0.640099
mannose	-0.127571	-0.126141	-0.0293085	(-0.155709983222583,-0.0994329833595337)	(-0.184365232507286,-0.0679165793986032)	(-0.153660800724223,0.0950437975410465)	0.01267	-0.1234	1.99e-22	1.63e-20	(-0.14822,-0.09857)	2.29226	0.317864	0.519774
margarate (17:0)	-0.0242983	0.00391711	-0.0691469	(-0.0597940665447338,0.0111974983637745)	(-0.0403916207377717,0.0482258347823412)	(-0.162961832247053,0.0246680109844152)	0.01356	-0.01775	0.190379	0.252253	(-0.04432,0.00882)	2.20231	0.332486	0.531259
margaroylcarnitine (C17)*	0.00766698	0.00865035	-0.0133991	(-0.00922795779693532,0.0245619191788087)	(-0.0189812251193444,0.0362819176527891)	(-0.0491067527801922,0.0223085911607503)	0.00682	0.00495	0.468346	0.541	(-0.00842,0.01831)	1.18262	0.553601	0.711547
metabolonic lactone sulfate	0.0309729	0.0314919	0.0309845	(0.0155141122173958,0.0464316362476892)	(0.0128066409182673,0.0501771797899496)	(0.00148748533576611,0.0604815964883196)	0.00564	0.03116	3.22e-08	1.87e-07	(0.02011,0.0422)	0.00191	0.999045	0.999045
methionine	0.0459986	0.0402539	0.113515	(-0.0307274682388545,0.122724705543584)	(-0.0445605963253574,0.125068401510968)	(-0.0900910557685378,0.317120428963621)	0.02796	0.04849	0.0828558	0.121585	(-0.00631,0.10329)	0.43208	0.805702	0.88902
methionine sulfone	-0.20735	-0.192167	-0.00704375	(-0.244355202445592,-0.170344493914287)	(-0.25033946920133,-0.133994157755365)	(-0.0675269092761445,0.0534394178189561)	0.01416	-0.16175	3.09e-30	9.27e-28	(-0.18949,-0.134)	32.0162	1.12e-07	4.25e-05
methionine sulfoxide	0.0127194	0.0113748	0.00685967	(-0.0415904788575903,0.0670293579580962)	(-0.0309474035548139,0.0536969306775446)	(-0.0597024284502806,0.0734217718527697)	0.01522	0.01087	0.475119	0.544634	(-0.01897,0.04071)	0.01895	0.990572	0.994989
methyl glucopyranoside (alpha + beta)	0.0548898	0.0819774	0.0301924	(0.0338828907254633,0.0758966168339775)	(0.0539710795365359,0.109983717014919)	(-0.00568863239520975,0.0660733535468173)	0.00776	0.05845	5.19e-14	7.92e-13	(0.04323,0.07366)	5.20389	0.0741293	0.209375
methyl indole-3-acetate	-0.0456956	-0.029182	-0.0179331	(-0.0725008498686029,-0.0188904460475756)	(-0.0596941195798903,0.00133018316926166)	(-0.0773743392914732,0.0415080639362082)	0.00973	-0.03638	0.000184821	0.000515552	(-0.05546,-0.01731)	1.04772	0.592231	0.742427
methyl-4-hydroxybenzoate sulfate	0.01654	0.0616869	0.0564273	(-0.0204411497391782,0.0535211759846807)	(0.0120653400941084,0.111308453149787)	(-0.0371626274628588,0.150017134134384)	0.01442	0.03483	0.0157372	0.0274792	(0.00656,0.0631)	2.2695	0.321502	0.522159
methylsuccinate	-0.0236448	-0.00167653	-0.0149436	(-0.0535825683920455,0.00629295177796075)	(-0.0365758204714554,0.0332227648434251)	(-0.0554538730409243,0.0255666730379365)	0.01011	-0.01448	0.152177	0.206494	(-0.0343,0.00534)	0.87754	0.64483	0.780903
methylsuccinoylcarnitine	0.0617436	0.117505	0.0559883	(0.0344085633065025,0.0890786838192281)	(0.0763238165014157,0.158686845988542)	(0.0140018299017226,0.0979748527866885)	0.01021	0.07361	5.72e-13	7.16e-12	(0.05359,0.09363)	5.76502	0.0559941	0.170441
myo-inositol	0.014829	-0.079748	-0.0421881	(-0.0442000471476723,0.0738579890396647)	(-0.172172760112439,0.0126767454975007)	(-0.150300542477885,0.0659244133307223)	0.02306	-0.01775	0.441495	0.513273	(-0.06294,0.02745)	3.09495	0.212785	0.401086
myristate (14:0)	0.0113746	-0.00350053	-0.0106075	(-0.00680694794528474,0.0295560923090151)	(-0.0209915910312604,0.0139905266344838)	(-0.0360652123557164,0.0148501640203795)	0.00576	0.00084	0.883824	0.911571	(-0.01045,0.01214)	2.30296	0.316169	0.518885
myristoleate (14:1n5)	-0.0115103	0.0866288	0.0114438	(-0.0430304041629746,0.0200097823809227)	(0.0456072954607773,0.127650370336072)	(-0.024171878588405,0.0470594738299958)	0.01044	0.02047	0.0498244	0.0780226	(2e-05,0.04093)	14.1931	0.000827963	0.0109705
myristoleoylcarnitine (C14:1)*	0.0509268	0.00762251	0.0321495	(0.0205284072287587,0.0813251594464601)	(-0.0386655029306099,0.0539105157350807)	(-0.0146334869203174,0.0789324857410157)	0.01139	0.03657	0.00132564	0.00308631	(0.01424,0.0589)	2.39354	0.302168	0.504174
myristoyl dihydrosphingomyelin (d18:0/14:0)*	-0.00442892	0.0714309	-0.0481789	(-0.0478337162245267,0.0389758838730839)	(0.0321387035511745,0.110723191571244)	(-0.129531243322676,0.0331733568337356)	0.01399	0.02755	0.0489245	0.0769302	(0.00013,0.05498)	10.205	0.00608141	0.0391382
myristoylcarnitine (C14)	0.00499519	-0.00782773	0.0260226	(-0.0201177310957434,0.030108110626382)	(-0.0211950872175097,0.00553963787427147)	(-0.0375528013252256,0.0895979958594869)	0.00592	-0.00396	0.503101	0.57379	(-0.01557,0.00764)	1.66448	0.435075	0.627375
N-(2-furoyl)glycine	0.0309656	0.0170574	0.00545321	(-0.000601208644770857,0.0625323467679124)	(-0.00549524321694371,0.0396100092346458)	(-0.0360462582855224,0.0469526732014825)	0.00856	0.01909	0.0257808	0.0429362	(0.00231,0.03587)	0.98968	0.609668	0.756626
N,N,N-trimethyl-5-aminovalerate	-0.163687	-0.111938	-0.06496	(-0.223699899687322,-0.103674923721841)	(-0.175217335441403,-0.048659424958472)	(-0.133892742146642,0.00397278641842051)	0.01878	-0.11801	3.32e-10	2.88e-09	(-0.15483,-0.0812)	4.53599	0.10352	0.262068
N,N,N-trimethyl-alanylproline betaine (TMAP)	-0.00915959	-0.00368506	-0.0134708	(-0.0209872924621011,0.00266810977854073)	(-0.0160834893043712,0.00871335841275643)	(-0.0339905127711244,0.0070489787414378)	0.00403	-0.00758	0.0601049	0.0925718	(-0.01548,0.00032)	0.76421	0.682423	0.811165
N,N-dimethylalanine	0.142582	0.148793	0.176363	(0.104684351422895,0.180480346743651)	(0.0937150039443857,0.203870373649021)	(0.0123656205546354,0.340359658614334)	0.01565	0.14569	1.28e-20	6.76e-19	(0.11502,0.17636)	0.1724	0.917412	0.957256
N,N-dimethyl-pro-pro	0.0747583	0.0438367	0.0434782	(0.00797307569837857,0.141543602998826)	(-0.0274782647421307,0.115151629849004)	(-0.0189529292787681,0.105909335474042)	0.0196	0.05394	0.00593557	0.0118056	(0.01551,0.09236)	0.55825	0.756447	0.854913
N1-methyl-2-pyridone-5-carboxamide	-0.0302158	-0.0021376	-0.00686765	(-0.0604044050886368,-2.72044476085503e-05)	(-0.0336860101885703,0.0294108046278364)	(-0.0363105166480586,0.0225752080349146)	0.00894	-0.01328	0.137595	0.188717	(-0.0308,0.00425)	1.87038	0.392512	0.592384
N1-methyladenosine	-0.00910016	-0.0182528	-0.0317027	(-0.0338282687733868,0.0156279564591557)	(-0.052649580819317,0.0161439745153729)	(-0.065211215870155,0.00180583212018969)	0.00879	-0.01737	0.0481265	0.0759404	(-0.03459,-0.00014)	1.13499	0.566944	0.720475
N1-methylinosine	0.0655961	0.072614	-0.0322161	(0.0376529965210165,0.0935392224273472)	(0.03480207239456,0.110425837286487)	(-0.0770979567899411,0.0126658041570857)	0.01025	0.04797	2.88e-06	1.15e-05	(0.02788,0.06807)	15.422	0.000447875	0.00711404
N2,N2-dimethylguanosine	0.128202	0.202627	0.066587	(0.0441977465536409,0.212205385380491)	(0.136425182227043,0.268827990406944)	(-0.052730247380002,0.18590430770857)	0.02432	0.15695	1.09e-10	1e-09	(0.10929,0.20462)	4.48192	0.106356	0.265449
N2-acetyl,N6,N6-dimethyllysine	0.049554	0.0313392	0.0430399	(0.0335051322027944,0.0656027938071233)	(0.0123949674318265,0.0502834938851488)	(0.0206637026263343,0.0654160080181635)	0.00548	0.0422	1.37e-14	2.33e-13	(0.03145,0.05294)	2.07459	0.354412	0.552466
N2-acetyl,N6-methyllysine	-0.0796404	-0.0232727	-0.0405298	(-0.109350479355998,-0.049930410906324)	(-0.0580011653368256,0.0114557645314552)	(-0.0909647437109665,0.00990519617501051)	0.01051	-0.05327	4.05e-07	1.95e-06	(-0.07387,-0.03266)	6.1376	0.0464769	0.152275
N4-acetylcytidine	0.00914336	-0.053282	-0.00367225	(-0.0261079357289699,0.0443946458765298)	(-0.0991170305132715,-0.00744692259207462)	(-0.0789355628652437,0.0715910655757147)	0.01337	-0.0128	0.338231	0.410115	(-0.039,0.0134)	4.54158	0.103231	0.262068
N6,N6-dimethyllysine	0.0521176	-0.136796	0.0055796	(-0.0538652689911407,0.158100388702038)	(-0.205598334066379,-0.0679939055168561)	(-0.0659592365510807,0.0771184382745721)	0.02292	-0.04674	0.0413941	0.0666002	(-0.09166,-0.00182)	11.9784	0.00250572	0.0228046
N6-acetyllysine	0.0307019	0.0528353	0.0959726	(0.0078510127307491,0.0535527542642757)	(0.0234188677176263,0.0822517247359849)	(0.0500286012741279,0.141916602998492)	0.00857	0.04664	5.25e-08	2.96e-07	(0.02985,0.06344)	6.46821	0.0393955	0.135479
N6-carbamoylthreonyladenosine	0.00738226	0.0093334	0.00417711	(-0.00849787384142446,0.0232623953061929)	(-0.0143043695316562,0.0329711704714299)	(-0.0207119252976479,0.0290661440211816)	0.00594	0.00715	0.228708	0.296072	(-0.00449,0.0188)	0.0884	0.956761	0.979679
N6-methyllysine	-0.121105	-0.0615045	0.095015	(-0.200682433968134,-0.041527382645616)	(-0.140234050778875,0.0172250861535543)	(-0.0119376661761566,0.201967664388282)	0.0253	-0.051	0.043821	0.0695119	(-0.10059,-0.00141)	10.2096	0.00606741	0.0391382
N-acetyl-1-methylhistidine*	0.0575753	0.0713059	0.0495496	(0.0344213778405802,0.0807292466645982)	(0.0468487673038041,0.0957630053853318)	(0.0180661904149319,0.0810330852729503)	0.00757	0.06084	8.95e-16	1.92e-14	(0.04601,0.07568)	1.27385	0.528916	0.689657
N-acetyl-2-aminoadipate	0.0368973	0.0943668	-1.21e-05	(-0.000713074227904072,0.074507633576583)	(0.0637270307656387,0.125006539707032)	(-0.053070355138043,0.0530460599091778)	0.01106	0.05951	7.46e-08	4.12e-07	(0.03783,0.08119)	11.1947	0.0037076	0.028002
N-acetyl-2-aminooctanoate*	0.0143972	0.0205089	-0.0195121	(-0.00141683535561558,0.0302112544285399)	(0.00594582412228615,0.0350720411595171)	(-0.048544156467794,0.00951991194902713)	0.00513	0.01324	0.0097987	0.0182034	(0.00319,0.02329)	5.86661	0.0532209	0.164784
N-acetylalanine	0.0237669	0.0231456	0.0259677	(-0.0256814031687995,0.0732152216269864)	(-0.0195855074363828,0.0658766555415036)	(-0.096404787930901,0.148340226069853)	0.01595	0.02358	0.139311	0.19018	(-0.00768,0.05484)	0.00191	0.999043	0.999045
N-acetylarginine	0.0353491	0.0590654	0.0549306	(0.0145201811771147,0.056177989893863)	(0.0336154815755924,0.0845153981626598)	(0.0144848443209308,0.0953764155158896)	0.00764	0.04624	1.42e-09	1.11e-08	(0.03127,0.06122)	2.2032	0.33234	0.531259
N-acetylasparagine	0.155674	0.133598	-0.0799237	(0.0243376383459173,0.287010521183046)	(0.0553895597504741,0.211805717299079)	(-0.212518640799923,0.0526712717217608)	0.03058	0.09456	0.001987	0.0044424	(0.03462,0.1545)	8.44088	0.0146922	0.074789
N-acetylaspartate (NAA)	0.080417	0.0606659	0.029758	(-0.0506045195514906,0.211438528000909)	(-0.0235307714012409,0.144862597232838)	(-0.177589461060653,0.237105399024931)	0.0342	0.06261	0.0671586	0.101357	(-0.00442,0.12963)	0.16944	0.918771	0.957256
N-acetyl-aspartyl-glutamate (NAAG)	0.0613589	0.0455177	0.0218342	(0.00378187308184411,0.118935904191678)	(0.0102476890997139,0.0807877824038036)	(-0.0728684008933397,0.116536781305698)	0.01463	0.04727	0.00122764	0.00289556	(0.01861,0.07594)	0.51661	0.772359	0.865542
N-acetyl-beta-alanine	-0.0610989	-0.0913477	0.0461216	(-0.105165322183137,-0.0170324866220496)	(-0.137951302746994,-0.0447441205392774)	(-0.0656595854073898,0.157902797370818)	0.0157	-0.06616	2.52e-05	8.2e-05	(-0.09695,-0.03538)	5.04871	0.0801099	0.220547
N-acetylcarnosine	0.0347812	0.0223359	0.100657	(0.000518028719040491,0.0690443734539507)	(-0.0297434792970864,0.0744153300547821)	(-0.00762111865083256,0.208934917650969)	0.01412	0.03557	0.0117601	0.0212341	(0.0079,0.06324)	1.63814	0.440842	0.630774
N-acetylcitrulline	0.0513838	0.0230174	0.00658173	(0.0128167402117211,0.0899508987143742)	(0.00156806548168639,0.0444667527716315)	(-0.0225582102954197,0.0357216773978965)	0.00804	0.02295	0.00433367	0.00883402	(0.00718,0.03871)	3.30011	0.192039	0.373383
N-acetylglucosamine/N-acetylgalactosamine	-0.00486871	-0.00942098	-0.0165292	(-0.0224870802111874,0.0127496533620431)	(-0.0322193396748704,0.0133773728429728)	(-0.0365102234845502,0.0034518859630427)	0.00583	-0.00983	0.0919171	0.133361	(-0.02126,0.0016)	0.73767	0.691539	0.81876
N-acetylglucosaminylasparagine	-0.0308336	-0.0031352	-0.00984561	(-0.0463072875578139,-0.0153599900048942)	(-0.023435914301872,0.017165517024176)	(-0.0472285348684117,0.0275373120860616)	0.00596	-0.0196	0.00101601	0.00244113	(-0.03129,-0.00791)	4.8131	0.0901259	0.238834
N-acetylglutamate	0.02213	0.0490287	0.0508596	(-0.00885862336714811,0.0531187188538661)	(-0.00565687565753125,0.103714190076842)	(0.00836110099825796,0.0933581057330581)	0.01162	0.03504	0.00255858	0.00560481	(0.01227,0.0578)	1.45036	0.484238	0.67074
N-acetylglutamine	-0.000163382	0.0274163	-0.018151	(-0.0466076426422982,0.0462808779295134)	(-0.0320463933139567,0.0868790609762316)	(-0.0753962474643362,0.0390943319459495)	0.01573	0.00203	0.89712	0.921671	(-0.0288,0.03287)	1.18616	0.552622	0.711547
N-acetylglycine	-0.226673	-0.105879	0.0197602	(-0.272673078769737,-0.180673314320097)	(-0.174764161068318,-0.0369942177041841)	(-0.0595538902039459,0.099074338063646)	0.01758	-0.14994	1.47e-17	4.83e-16	(-0.1844,-0.11549)	29.8467	3.3e-07	4.25e-05
N-acetylhistidine	-0.00441245	-0.00704712	-0.00314499	(-0.0234878233598784,0.0146629181000428)	(-0.0273895199246746,0.0132952770453888)	(-0.0398279980823089,0.0335380269710669)	0.00664	-0.00533	0.421939	0.492444	(-0.01834,0.00768)	0.04989	0.975364	0.987644
N-acetyl-isoputreanine	0.104317	0.107654	0.0617746	(0.0669384523543955,0.141696239382271)	(0.0626421137782692,0.152666338834892)	(0.0113602300342221,0.112188987251811)	0.01274	0.0949	9.59e-14	1.39e-12	(0.06992,0.11988)	2.21074	0.331089	0.531259
N-acetylkynurenine (2)	0.0816011	-0.105708	0.203368	(0.0128270259825324,0.150375145602591)	(-0.220823442394948,0.00940794002609734)	(0.0421119321421883,0.364625027954015)	0.02829	0.05255	0.0632118	0.0966958	(-0.00289,0.10799)	11.306	0.00350693	0.028002
N-acetylleucine	0.0108128	-0.0127475	-0.142018	(-0.0411372875858288,0.0627628737116444)	(-0.0803654959484086,0.0548704056953441)	(-0.235016235183233,-0.0490195516167985)	0.01922	-0.02157	0.261742	0.330294	(-0.05923,0.0161)	8.00186	0.0182986	0.0848839
N-acetylmethionine	0.0357398	0.122053	0.114589	(-0.015350861963075,0.0868304288451293)	(0.05242521685608,0.191681779249936)	(0.0412085201542273,0.187969145708858)	0.01833	0.0776	2.29e-05	7.53e-05	(0.04168,0.11352)	5.12066	0.0772793	0.215531
N-acetylneuraminate	-0.0183839	0.00655226	-0.0089899	(-0.0367552863758646,-1.24797030225041e-05)	(-0.0156865489540842,0.0287910750981208)	(-0.0506993396081335,0.0327195360514564)	0.00684	-0.00834	0.222707	0.289551	(-0.02176,0.00507)	2.87176	0.237905	0.434793
N-acetylphenylalanine	-0.0101499	-0.0404078	-0.115562	(-0.0490105322982903,0.028710676387562)	(-0.0955700361817274,0.014754456386151)	(-0.214777296526197,-0.0163467947360449)	0.01544	-0.02906	0.0598082	0.0922726	(-0.05931,0.0012)	3.99226	0.13586	0.306792
N-acetylproline	0.046861	0.0804563	-0.0250343	(-0.0118114406197897,0.105533475596252)	(0.0289943325126254,0.131918344033601)	(-0.121673497667082,0.071604848588316)	0.01833	0.05329	0.00363484	0.00752873	(0.01738,0.08921)	3.64	0.162026	0.342688
N-acetylputrescine	-0.0899878	-0.0913752	0.0222071	(-0.114985028649606,-0.0649906554765183)	(-0.136284614405802,-0.0464657082167543)	(-0.0105485347073585,0.0549626820235197)	0.00927	-0.05568	1.9e-09	1.44e-08	(-0.07386,-0.03751)	31.3827	1.53e-07	4.25e-05
N-acetylserine	-0.0222358	-0.055813	-0.0136895	(-0.0530063737818624,0.00853483256086061)	(-0.0989991840501477,-0.0126268347424116)	(-0.0403728272166631,0.0129937413457466)	0.00932	-0.02424	0.00930573	0.0175407	(-0.04251,-0.00597)	2.6701	0.263145	0.465883
N-acetyltaurine	0.0962218	0.0503128	-0.12549	(0.036752590991347,0.155690983403596)	(-0.00446018009158038,0.10508580802881)	(-0.227706113701367,-0.0232732737433805)	0.01912	0.04491	0.0188526	0.0323547	(0.00743,0.08239)	13.5729	0.001129	0.0139346
N-acetyltheanine	-0.027515	-0.00840642	-0.00819893	(-0.0379164259427619,-0.0171135071242053)	(-0.0187059067846504,0.00189306028801518)	(-0.0236163297448744,0.00721847114471127)	0.00337	-0.01609	1.85e-06	7.6e-06	(-0.0227,-0.00948)	7.77892	0.0204564	0.0898876
N-acetylthreonine	0.0717412	0.0261634	0.00138333	(0.0382817452751516,0.105200634552617)	(0.0090721241878466,0.0432545926617605)	(-0.0225566438924198,0.0253233112364092)	0.00655	0.02575	8.54e-05	0.000251396	(0.0129,0.03859)	11.2397	0.00362517	0.028002
N-acetyltryptophan	-0.0520029	0.0617197	-0.180244	(-0.105360235809298,0.00135436108509848)	(0.00609796846511861,0.117341433556816)	(-0.291229598063462,-0.0692589636209238)	0.01856	-0.01714	0.35587	0.428089	(-0.05351,0.01924)	17.6583	0.000146405	0.00338403
N-acetyltyrosine	0.0216344	0.0293251	-0.0304304	(0.00275226837546597,0.040516565895121)	(0.00703436898305697,0.0516158721538786)	(-0.0625100113666781,0.0016491143476989)	0.00671	0.01557	0.0202493	0.034506	(0.00243,0.02871)	9.75786	0.00760514	0.0462988
N-acetylvaline	-0.0478733	-0.0291842	0.0844156	(-0.0679195622117836,-0.027827036147208)	(-0.075186414406168,0.0168179554720519)	(-0.0108157763896484,0.179646965313938)	0.00921	-0.04025	1.23e-05	4.32e-05	(-0.05829,-0.0222)	7.3609	0.0252116	0.102207
N-carbamoylvaline	0.0125338	0.0111555	0.0252519	(-0.00126535165173802,0.0263329818724436)	(-0.0148334108750529,0.0371444237962132)	(-0.00160202898194665,0.0521059278458155)	0.00566	0.01445	0.010688	0.0195393	(0.00336,0.02555)	0.75736	0.684763	0.812875
N-delta-acetylornithine	0.0216909	-0.00698342	0.00633696	(-0.00485278848339038,0.048234536796014)	(-0.0401652576959291,0.0261984227402681)	(-0.047473607807144,0.0601475234992807)	0.00987	0.00996	0.312674	0.385917	(-0.00938,0.02931)	1.76932	0.412854	0.608338
N-formylanthranilic acid	-0.0290395	-0.0358517	-0.0369452	(-0.079234326746515,0.0211552593642392)	(-0.0794303009852778,0.00772689282899029)	(-0.112416364591547,0.0385260130479141)	0.01539	-0.03357	0.0291832	0.0482459	(-0.06373,-0.0034)	0.04951	0.97555	0.987644
N-formylphenylalanine	0.0371666	0.0345197	0.0288768	(-0.0032621236143507,0.0775952458947842)	(-0.008919404329223,0.0779588274479925)	(-0.0285924031193408,0.0863459615264763)	0.01342	0.03446	0.010262	0.0189858	(0.00815,0.06077)	0.05348	0.973614	0.987644
nicotinamide	0.0432204	0.0652133	0.163279	(-0.0581304333428284,0.144571190992873)	(-0.0217904547615642,0.152217098998048)	(-0.0499666156642259,0.376524568174453)	0.03218	0.06527	0.0424882	0.0679594	(0.00221,0.12834)	0.99328	0.608571	0.756307
N-linoleoylglycine	-0.059283	-0.0200952	0.0276413	(-0.0704175514845709,-0.0481484567488285)	(-0.0410964643735693,0.000906067111510121)	(-0.0112651894392953,0.0665477172521804)	0.00487	-0.04598	3.43e-21	2.38e-19	(-0.05552,-0.03644)	25.0741	3.59e-06	0.000216413
N-linoleoylserine*	0.14155	-0.0331312	0.266155	(0.0299012832465698,0.253198326772276)	(-0.128600708025141,0.0623382971834071)	(-0.0220111250333279,0.554320283032519)	0.0359	0.05409	0.131879	0.182244	(-0.01627,0.12446)	7.64401	0.0218838	0.0935807
N-linoleoyltaurine*	0.0390227	0.0521229	0.0721484	(-0.0003536497393518,0.0783989511624036)	(0.00378939999446865,0.100456331549115)	(-0.00660967756717992,0.150906417711926)	0.01452	0.04789	0.000974602	0.00236053	(0.01943,0.07636)	0.58872	0.74501	0.851845
N-methylpipecolate	0.0436307	0.0599741	0.066297	(0.0232475057161947,0.0640138007183999)	(0.0348888887011559,0.0850592699609457)	(0.043947605500995,0.0886463818090173)	0.00659	0.05553	3.5e-17	1.09e-15	(0.04261,0.06844)	2.32131	0.31328	0.516025
N-methylproline	0.0384921	-0.0922936	-0.0604403	(-0.0261288989164935,0.10311315332509)	(-0.176216503080991,-0.00837075098226864)	(-0.138712242135127,0.0178316580269872)	0.02186	-0.02525	0.248137	0.316674	(-0.0681,0.0176)	6.96576	0.0307188	0.115324
N-methyltaurine	0.0332819	0.0186297	0.0602858	(0.0116233765638767,0.0549405139767587)	(-0.00879249472222663,0.0460519271693341)	(0.0141110410335092,0.106460544863075)	0.00814	0.03155	0.000105985	0.000310041	(0.0156,0.0475)	2.3651	0.306496	0.509507
N-oleoylserine	-0.202232	-0.136105	0.0988433	(-0.29005544865648,-0.114409308427625)	(-0.230902591226257,-0.0413079578877756)	(-0.0693666639775633,0.267053251163581)	0.0307	-0.13708	7.98e-06	2.87e-05	(-0.19725,-0.07692)	9.67131	0.00794147	0.0479093
N-oleoyltaurine	0.0995432	0.0126507	0.108423	(0.0445247470990618,0.154561559987749)	(-0.0590154720353028,0.0843168419187563)	(0.00153740395450666,0.21530811407788)	0.02061	0.07319	0.000384231	0.00100346	(0.03279,0.1136)	4.03996	0.132658	0.302595
nonadecanoate (19:0)	-0.0336006	0.0322649	-0.00538884	(-0.0849779123205911,0.0177767358595694)	(-0.0279248125549263,0.0924546752139334)	(-0.108704475079125,0.0979267864396392)	0.01865	-0.00578	0.756524	0.80544	(-0.04233,0.03077)	2.66121	0.264317	0.466046
nonanoylcarnitine (C9)	0.00841752	-0.0166152	0.0219152	(-0.0140044240472237,0.0308394577283325)	(-0.0502173742218376,0.0169870592287926)	(-0.0103119100277175,0.0541422338963133)	0.00824	0.00603	0.46431	0.537371	(-0.01012,0.02217)	2.72155	0.256462	0.457568
N-palmitoylglycine	-0.0335712	-0.0424845	-0.0535934	(-0.0815518121649068,0.0144094775047733)	(-0.0905290623047797,0.0055600112543607)	(-0.131300377723648,0.0241135651980118)	0.01587	-0.04052	0.0106913	0.0195393	(-0.07163,-0.00941)	0.19573	0.906773	0.952217
N-palmitoyl-heptadecasphingosine (d17:1/16:0)*	-0.0114507	-0.0417586	-0.0972952	(-0.0733484476153378,0.0504471252735343)	(-0.0992311597155294,0.0157140065345606)	(-0.162002390500027,-0.0325880751017241)	0.01801	-0.04843	0.00716568	0.0139144	(-0.08373,-0.01313)	3.61359	0.16418	0.343637
N-palmitoyl-sphingadienine (d18:2/16:0)*	-0.0949662	-0.0583534	0.00688157	(-0.128296412115062,-0.0616360191535452)	(-0.107612461883304,-0.00909434056843971)	(-0.0329918830253381,0.046755021239702)	0.01158	-0.05419	2.87e-06	1.15e-05	(-0.07689,-0.0315)	14.7887	0.000614717	0.00907968
N-palmitoyl-sphinganine (d18:0/16:0)	0.0635976	-0.024004	0.0573474	(0.0174887639793713,0.109706484424703)	(-0.104327119747227,0.0563191240868834)	(-0.0123513075134841,0.127046138308137)	0.0177	0.04571	0.00978892	0.0182034	(0.01103,0.0804)	3.57894	0.167049	0.347224
N-palmitoyl-sphingosine (d18:1/16:0)	-0.0555586	-0.00364713	-0.0343252	(-0.0790223098093054,-0.0320949499902439)	(-0.0307569641927131,0.023462703716925)	(-0.123194846300297,0.0545445326346642)	0.00888	-0.03336	0.00017085	0.000482558	(-0.05076,-0.01597)	8.05343	0.0178328	0.0844731
N-palmitoyltaurine	-0.0879045	-0.0320904	-0.0171108	(-0.119976543298712,-0.0558324083449298)	(-0.0745068347649303,0.0103259897304733)	(-0.089633117338133,0.0554114563216074)	0.01231	-0.06201	4.7e-07	2.22e-06	(-0.08614,-0.03789)	5.88789	0.0526577	0.164168
N-stearoylserine*	-0.0562023	0.0122528	0.0490344	(-0.101150909078129,-0.0112537395767907)	(-0.0226447288917246,0.0471503916213765)	(0.00547090623314215,0.0925979861005745)	0.01188	0.00438	0.712173	0.767545	(-0.01891,0.02768)	11.2102	0.0036791	0.028002
N-stearoyl-sphingadienine (d18:2/18:0)*	0.0468056	-0.0127308	-0.0243997	(0.00825140043104845,0.0853597509460571)	(-0.0679035852774881,0.0424420653308508)	(-0.0865587083523279,0.0377593880974759)	0.01437	0.01666	0.246447	0.314963	(-0.01151,0.04483)	5.11483	0.077505	0.215531
N-stearoyl-sphinganine (d18:0/18:0)*	0.0238823	0.0616893	-0.0198074	(-0.0260666624329382,0.0738312975765605)	(0.00881340317274178,0.114565150064888)	(-0.128831543808362,0.089216817253074)	0.01758	0.03557	0.0430101	0.0685878	(0.00112,0.07002)	2.13878	0.343218	0.540629
N-stearoyl-sphingosine (d18:1/18:0)*	-0.171816	-0.167697	-0.160275	(-0.225298484258094,-0.118333935965416)	(-0.239756079471597,-0.0956371129936489)	(-0.266351349842491,-0.0541976524532992)	0.02031	-0.16893	8.97e-17	2.7e-15	(-0.20874,-0.12913)	0.03789	0.981234	0.991134
N-stearoyltaurine	0.0326487	0.0252975	-0.03476	(0.00294064974764926,0.062356651795071)	(-0.00254622683656289,0.0531412426180354)	(-0.085193914508248,0.0156738775682659)	0.00961	0.01987	0.0387592	0.0629227	(0.00103,0.03871)	5.36399	0.0684265	0.196345
o-cresol sulfate	-0.0210097	-0.0411063	-0.0326543	(-0.051742188821929,0.00972284908785356)	(-0.0790054072067925,-0.00320717914570556)	(-0.0700640982239677,0.00475552495345514)	0.01027	-0.03004	0.00342995	0.0072037	(-0.05017,-0.00992)	0.67795	0.712499	0.836977
octadecanedioylcarnitine (C18-DC)*	0.0677578	0.0235185	0.0254823	(0.0498104972972521,0.0857050860129915)	(0.00464634018052559,0.0423907003708291)	(0.00101332667731713,0.0499512083825665)	0.00586	0.04206	7.02e-13	8.55e-12	(0.03058,0.05355)	13.347	0.00126398	0.0148401
octadecenedioylcarnitine (C18:1-DC)*	-0.12519	-0.100104	0.127716	(-0.200568062887248,-0.0498128167973768)	(-0.193307447665936,-0.00689985189463674)	(-0.040787284659343,0.296218485623065)	0.02824	-0.08905	0.00161713	0.00367012	(-0.1444,-0.03369)	7.29425	0.0260659	0.103918
octanoylcarnitine (C8)	0.0357457	-0.00181143	-0.000764341	(0.00428159434660421,0.0672098727807842)	(-0.0322289794331504,0.0286061162826533)	(-0.0599073759317461,0.0583786944726626)	0.01047	0.01428	0.172538	0.230991	(-0.00624,0.03479)	3.11159	0.211022	0.401084
oleate/vaccenate (18:1)	-0.132247	-0.1325	-0.0589968	(-0.229198866295719,-0.0352959303317787)	(-0.198479895728707,-0.0665194065346958)	(-0.135952660933431,0.0179590789234193)	0.02271	-0.10787	2.03e-06	8.26e-06	(-0.15237,-0.06337)	2.32752	0.31231	0.515369
oleoyl ethanolamide	0.0586579	0.0286737	0.0446902	(0.0266634140378,0.0906524479664126)	(-0.00931680295707049,0.0666643018663328)	(-0.0411104487553352,0.130490876117012)	0.01201	0.0461	0.000123299	0.000356065	(0.02257,0.06963)	1.40111	0.49631	0.676513
oleoyl-arachidonoyl-glycerol (18:1/20:4) [1]*	0.0326038	0.00660244	0.008838	(0.00651056119362188,0.0586970537667127)	(-0.0282243449577497,0.0414292161751029)	(-0.0195029228743021,0.0371789236360761)	0.00858	0.01818	0.0340242	0.0556367	(0.00137,0.03499)	2.01574	0.364996	0.565054
oleoyl-arachidonoyl-glycerol (18:1/20:4) [2]*	0.0190352	-0.0175626	-0.0110702	(-0.0173294001282183,0.0553997409826851)	(-0.0490641412949136,0.013939037846016)	(-0.0924501316346001,0.0703097464770022)	0.01166	-0.0026	0.823675	0.862943	(-0.02545,0.02025)	2.26802	0.321741	0.522159
oleoylcarnitine (C18:1)	0.149821	0.0807234	0.0640466	(0.05593378143232,0.243708880130896)	(-0.0233275620745337,0.184774296895485)	(-0.0878645282381408,0.215957631389411)	0.03232	0.10929	0.000722408	0.00178326	(0.04593,0.17264)	1.34621	0.510122	0.681929
oleoyl-linoleoyl-glycerol (18:1/18:2) [1]	-0.00690007	-0.00472347	-0.00130225	(-0.0286081202315158,0.0148079843461852)	(-0.0290191976749079,0.0195722576462949)	(-0.0264360125646422,0.0238315166516547)	0.00694	-0.00458	0.509896	0.57934	(-0.01819,0.00903)	0.10935	0.946795	0.975446
oleoyl-linoleoyl-glycerol (18:1/18:2) [2]	0.0241631	0.0689758	-0.0241406	(-0.0729738868159319,0.12130007540428)	(0.00256279504571427,0.135388788959441)	(-0.169760387309966,0.121479194781708)	0.02618	0.04491	0.0862229	0.126115	(-0.0064,0.09622)	1.54341	0.462224	0.654817
oleoyl-oleoyl-glycerol (18:1/18:1) [1]*	0.0305988	0.0622779	0.0532676	(-0.0388271549490567,0.100024813171809)	(0.017247483623931,0.107308229870454)	(-0.106623481685362,0.213158638277744)	0.01876	0.05292	0.00478943	0.00969724	(0.01615,0.08968)	0.563	0.75465	0.854913
oleoyl-oleoyl-glycerol (18:1/18:1) [2]*	-0.0238744	0.0139838	-0.020967	(-0.0435261077907601,-0.00422263582018944)	(-0.0174353163079176,0.0454029045579667)	(-0.0593501140194888,0.0174162025352026)	0.0078	-0.01446	0.0637694	0.0973835	(-0.02974,0.00083)	4.14036	0.126163	0.297572
ornithine	-0.199447	-0.0991038	-0.000961281	(-0.344663788180357,-0.0542301974452201)	(-0.148988932812455,-0.0492187266869875)	(-0.13675140016941,0.134828837323882)	0.02274	-0.09798	1.64e-05	5.49e-05	(-0.14255,-0.05342)	3.8384	0.146724	0.324813
orotate	-0.184156	-0.0868102	-0.0205505	(-0.26817358696114,-0.100139394812848)	(-0.140556108687819,-0.0330643835079385)	(-0.0960608643385223,0.0549598486443094)	0.01981	-0.09008	5.44e-06	2.02e-05	(-0.12891,-0.05125)	8.08765	0.0175303	0.0844163
orotidine	0.0192298	0.00402755	-0.0110398	(-0.00609489597054037,0.0445544343963452)	(-0.0183150196173499,0.0263701210391157)	(-0.0616792996087654,0.0395997092223761)	0.00812	0.00854	0.292763	0.364336	(-0.00737,0.02444)	1.41544	0.492766	0.67372
O-sulfo-tyrosine	0.0994222	0.0811701	0.0683	(0.0740362701322623,0.124808088498144)	(0.0492989129696477,0.113041188260857)	(0.0344253959077399,0.102174532216489)	0.00874	0.08619	6.13e-23	6.13e-21	(0.06906,0.10332)	2.21044	0.331137	0.531259
oxalate (ethanedioate)	-0.000887002	0.018635	-0.0146223	(-0.0171669288124508,0.015392925770563)	(0.00138565354799526,0.0358842668786398)	(-0.0315007635527614,0.00225625286844781)	0.00495	0.00075	0.879854	0.909115	(-0.00895,0.01044)	7.35506	0.0252853	0.102207
oxindolylalanine	-0.0793196	-0.0574863	-0.106667	(-0.130717356473707,-0.0279217708030534)	(-0.106755157093441,-0.00821736468421461)	(-0.191145822547206,-0.0221889244988519)	0.01672	-0.07377	1.03e-05	3.65e-05	(-0.10655,-0.04099)	1.04695	0.592459	0.742427
palmitate (16:0)	0.0640643	0.0764928	0.0451992	(-0.00923903628116061,0.137367563703824)	(-0.00258750671319091,0.155573099544802)	(-0.0894847160476265,0.179883068207812)	0.02547	0.06643	0.00911932	0.0172254	(0.0165,0.11636)	0.16166	0.922352	0.959629
palmitoleate (16:1n7)	-0.172687	-0.0453978	0.00512549	(-0.260392050683336,-0.0849825539746405)	(-0.120340714803918,0.0295450866921611)	(-0.0865646362233712,0.0968156128742216)	0.02469	-0.07008	0.00453685	0.00922356	(-0.11847,-0.02168)	8.25885	0.0160921	0.0807065
palmitoleoylcarnitine (C16:1)*	-0.07848	-0.0306748	-0.00630204	(-0.111306181542803,-0.0456538474629263)	(-0.0776265975269469,0.0162770029022111)	(-0.0746981359938043,0.0620940612840765)	0.01277	-0.05522	1.54e-05	5.22e-05	(-0.08025,-0.03018)	4.94363	0.0844315	0.229135
palmitoleoyl-linoleoyl-glycerol (16:1/18:2) [1]*	-0.0395056	-0.0453151	-0.00863776	(-0.0667364104120647,-0.0122747498199575)	(-0.0775428355169966,-0.0130874538599702)	(-0.077251966707184,0.0599764436562768)	0.01016	-0.03912	0.000117018	0.000340106	(-0.05903,-0.01922)	0.90088	0.637347	0.777063
palmitoloelycholine	0.0261668	0.0255609	0.00229281	(-0.00315540681853472,0.0554889625898922)	(-0.00776819125434709,0.0588900005151278)	(-0.0472661475716261,0.0518517726796733)	0.01027	0.02201	0.0320096	0.0528217	(0.00189,0.04213)	0.72886	0.694593	0.819988
palmitoyl ethanolamide	-0.0404741	-0.00940331	0.0273413	(-0.0565364395973278,-0.0244116952422847)	(-0.0324680045884585,0.0136613759830461)	(-0.00456812799202337,0.0592506456951815)	0.00622	-0.02192	0.00042078	0.00109257	(-0.0341,-0.00974)	15.4123	0.000450056	0.00711404
palmitoyl sphingomyelin (d18:1/16:0)	0.132374	0.100053	0.0420485	(0.082897776355382,0.181849711802059)	(0.0389689543248828,0.16113803650617)	(-0.0628229755274056,0.146919955415888)	0.01842	0.11039	2.05e-09	1.54e-08	(0.07429,0.14648)	2.49978	0.286536	0.485023
palmitoylcarnitine (C16)	0.0196272	0.0241901	0.033454	(0.00215853067194016,0.037095874361403)	(0.00287785833433473,0.045502418175568)	(0.00384766177521771,0.0630602460463393)	0.00627	0.02353	0.000175553	0.000492752	(0.01124,0.03582)	0.62705	0.730867	0.843775
palmitoylcholine	-0.0360662	-0.0418065	0.0367261	(-0.0667208280004116,-0.00541151942330182)	(-0.0622928856590901,-0.021320096338351)	(-0.00511749080535917,0.078569602988329)	0.00805	-0.02912	0.000296674	0.000793186	(-0.0449,-0.01335)	11.183	0.00372946	0.028002
palmitoyl-linoleoyl-glycerol (16:0/18:2) [2]*	-0.0242061	-0.00929053	-0.0101129	(-0.0449477943139838,-0.00346433504090339)	(-0.0299930678696333,0.0114120107291059)	(-0.0383751775122615,0.0181493931372338)	0.00664	-0.01533	0.0208891	0.0353116	(-0.02834,-0.00232)	1.1613	0.559535	0.715094
palmitoyl-oleoyl-glycerol (16:0/18:1) [2]*	-0.0193272	-0.0290085	-0.00275075	(-0.056690478168896,0.0180360386403113)	(-0.0612192849669599,0.00320232305381377)	(-0.087629813850873,0.0821283063858917)	0.01196	-0.02319	0.0525437	0.0819064	(-0.04664,0.00025)	0.38916	0.823181	0.895756
palmitoyl-sphingosine-phosphoethanolamine (d18:1/16:0)	-0.0279378	-0.100061	-0.106435	(-0.0772216777000185,0.0213460668965761)	(-0.166360186757779,-0.0337619836553509)	(-0.194746707111857,-0.0181227696458118)	0.01842	-0.06243	0.000699193	0.00173546	(-0.09853,-0.02634)	4.07298	0.130486	0.299917
pantoate	0.0524529	0.0787305	0.0430908	(0.0391191955564411,0.0657865118196247)	(0.0569101192932829,0.100550945822257)	(0.021233668469386,0.0649479778175448)	0.00515	0.05608	1.28e-27	2.3e-25	(0.04599,0.06617)	5.78023	0.0555697	0.169723
pantothenate	-0.0328939	-0.0476231	0.0724955	(-0.0767590686376595,0.0109713540904406)	(-0.114780185120048,0.0195339591605105)	(-0.0303665294371739,0.175357533062803)	0.01765	-0.02489	0.158482	0.213761	(-0.05947,0.0097)	4.01137	0.134568	0.305405
paraxanthine	-0.0011548	-0.0524023	-0.120996	(-0.0558600816844899,0.0535504766854878)	(-0.0990011554947729,-0.00580343372930472)	(-0.237711037383466,-0.00428100692072186)	0.01732	-0.03848	0.0262917	0.0437064	(-0.07242,-0.00454)	4.05129	0.131909	0.302417
p-cresol glucuronide*	0.0629245	0.0405579	-0.109655	(-0.0104639806451698,0.136313040701683)	(-0.0481267365750543,0.129242565732681)	(-0.276727678289202,0.0574169601034766)	0.02733	0.03703	0.17532	0.234367	(-0.01652,0.09059)	3.44548	0.178576	0.361566
p-cresol sulfate	0.0349525	0.0365282	-0.0309444	(0.0186418797893939,0.0512631289933394)	(0.0239896306184924,0.0490668144103461)	(-0.0534845500868176,-0.00840425652934306)	0.00464	0.02505	6.73e-08	3.76e-07	(0.01596,0.03415)	28.3419	7.01e-07	6.31e-05
pelargonate (9:0)	0.0331102	0.00608894	0.0898659	(-0.0501469648084916,0.116367326656403)	(-0.0811681548797847,0.093346039829331)	(-0.0700535255000916,0.249785278346891)	0.02876	0.02888	0.315225	0.387474	(-0.02749,0.08525)	0.83066	0.660123	0.795149
pentadecanoate (15:0)	-0.0103348	-0.0122958	0.000808701	(-0.0224489946364516,0.00177934838514487)	(-0.0290891990159543,0.00449762729680311)	(-0.0277841678499524,0.029401570672524)	0.00474	-0.00976	0.0395471	0.0640863	(-0.01905,-0.00047)	0.62107	0.733053	0.843775
pentose acid*	-0.00668951	0.0256518	0.0122912	(-0.0249534509831562,0.011574433551211)	(0.007134993203178,0.0441685713305263)	(0.000385338082900168,0.024196963167996)	0.00448	0.01091	0.0149006	0.0262215	(0.00213,0.01969)	6.05355	0.0484718	0.156534
perfluorohexanesulfonate (PFHxS)	0.0379509	0.0200653	0.0486654	(0.00100731704083636,0.0748945174865185)	(-0.0116791086894758,0.0518097457836185)	(-0.033058328035225,0.130389068747482)	0.01178	0.02934	0.0127795	0.0228913	(0.00624,0.05243)	0.75142	0.686801	0.814221
perfluorooctanoate (PFOA)	-0.0455403	-0.0505964	-0.088354	(-0.0654168456127897,-0.0256637375514851)	(-0.0711003739563021,-0.0300924798640403)	(-0.129151799171471,-0.0475562078597562)	0.00687	-0.05239	2.49e-14	4.15e-13	(-0.06586,-0.03892)	3.4707	0.176339	0.35946
phenol sulfate	-0.214635	-0.276249	-0.439351	(-0.373991628343459,-0.0552790534174984)	(-0.440766589702633,-0.111730768071596)	(-0.631926127826016,-0.246776353332606)	0.0502	-0.29534	4.03e-09	2.79e-08	(-0.39373,-0.19694)	3.18527	0.203389	0.390732
phenylacetylcarnitine	0.156238	0.0886772	0.115932	(0.126292235350631,0.186183001524243)	(0.0444307524732532,0.132923733581913)	(0.000136777442352076,0.231727816497784)	0.01237	0.13418	2.11e-27	3.17e-25	(0.10993,0.15843)	6.24236	0.0441052	0.1459
phenylacetylglutamine	-0.0117662	-0.00215847	-0.00399093	(-0.0225353272440873,-0.000997117495785701)	(-0.0166727862824384,0.0123558516745729)	(-0.0251133407294066,0.0171314887231362)	0.00408	-0.00773	0.0584155	0.0902784	(-0.01573,0.00028)	1.22604	0.541712	0.701268
phenylacetylglycine	0.0351042	0.0296863	0.0562931	(0.00135510810510583,0.068853310304983)	(-0.0186557112742584,0.0780283264036664)	(-0.00374975366653742,0.116335995521514)	0.01282	0.03735	0.0035799	0.00744917	(0.01222,0.06248)	0.49592	0.780392	0.872175
phenylalanine	0.0616859	0.137091	0.0552575	(0.0180775912977924,0.105294169394986)	(0.0759017036878384,0.198279694011038)	(-0.0759580254955816,0.186473003385806)	0.01749	0.08491	1.2e-06	5.32e-06	(0.05063,0.11919)	4.07933	0.130072	0.299917
phenyllactate (PLA)	-0.0204559	-0.0388809	0.0452681	(-0.0550252409185871,0.0141134937596648)	(-0.0846713855751426,0.00690955120659989)	(0.000644980205456384,0.0898912886967734)	0.01197	-0.00712	0.552143	0.6203	(-0.03059,0.01635)	7.71451	0.0211259	0.0914757
phenylpyruvate	0.0874449	0.113469	0.0924851	(-0.0254439323985529,0.200333739754321)	(0.00949871466261393,0.217439866300197)	(-0.108484628086952,0.293454738762274)	0.03647	0.10038	0.00591282	0.0117864	(0.02891,0.17186)	0.11725	0.943061	0.97475
phosphoethanolamine	-0.0372867	-0.0221176	-0.127375	(-0.0973188290138859,0.0227454330667543)	(-0.0834092621215227,0.0391739728881648)	(-0.268680320683105,0.0139300955105904)	0.02094	-0.03808	0.0689293	0.103682	(-0.07912,0.00295)	1.79525	0.407536	0.60393
picolinate	-0.105596	-0.173444	-0.1426	(-0.16555904534774,-0.0456339542915521)	(-0.26093032433963,-0.0859578776436831)	(-0.249233197803977,-0.0359670851220893)	0.02289	-0.12999	1.36e-08	8.62e-08	(-0.17486,-0.08513)	1.63719	0.441052	0.630774
picolinoylglycine	0.0262207	-0.0336173	0.0498164	(-0.00498314541984646,0.0574244726470333)	(-0.0951047167854162,0.0278700372625063)	(-0.004873437824604,0.104506165357721)	0.01265	0.02134	0.0917271	0.1333	(-0.00346,0.04614)	4.20431	0.122193	0.290489
pimeloylcarnitine/3-methyladipoylcarnitine (C7-DC)	0.0251557	0.0452457	-0.0191831	(-0.00263214437239828,0.0529435573322145)	(0.0133210730379003,0.0771703064977167)	(-0.0526943119143635,0.0143280396662183)	0.00907	0.01891	0.0369849	0.0601505	(0.00114,0.03668)	7.77199	0.0205274	0.0898876
pipecolate	-0.0592327	-0.0748527	-0.0443772	(-0.103679484290906,-0.0147859599974068)	(-0.155439640363828,0.00573422273232722)	(-0.11962751023999,0.0308731264887327)	0.01764	-0.05897	0.000827363	0.00203121	(-0.09354,-0.0244)	0.29381	0.863374	0.922776
piperine	-0.0227294	0.0258072	-0.00684873	(-0.0509479819843677,0.00548910435293738)	(-0.00968100760864157,0.0612954824083349)	(-0.0381791752357934,0.0244817225189859)	0.00921	-0.0049	0.594874	0.659264	(-0.02295,0.01315)	4.42456	0.109451	0.26908
pregnanediol-3-glucuronide	0.0273231	0.0676394	0.0346786	(-0.00427329256046811,0.0589195660109675)	(0.0285134017422998,0.10676549062283)	(-0.00452703396995274,0.073884321046971)	0.01063	0.04082	0.000122188	0.00035399	(0.02,0.06165)	2.60015	0.272511	0.471271
pregnenediol sulfate (C21H34O5S)*	0.030235	-0.000507338	0.016974	(-0.00827705888079519,0.0687471054376781)	(-0.0257075653823043,0.0246928898917367)	(-0.0410127467888639,0.0749606844704318)	0.01011	0.00967	0.338652	0.410115	(-0.01014,0.02949)	1.78287	0.410068	0.606685
pregnenetriol disulfate*	0.116785	0.0876624	0.0320545	(0.0789135577534137,0.154656794580726)	(0.0473945864800387,0.127930292108104)	(-0.0099459695857373,0.0740550209293182)	0.01176	0.0817	3.8e-12	4.23e-11	(0.05864,0.10476)	8.74838	0.0125983	0.0670885
pregnenetriol sulfate*	0.0188724	-0.0081676	0.0293526	(-0.00634230999510933,0.0440870496415852)	(-0.0343241590941823,0.0179889549423159)	(-0.0194361660048461,0.0781414218931656)	0.00868	0.00871	0.315881	0.38775	(-0.00831,0.02572)	2.91107	0.233276	0.42738
pregnenolone sulfate	-0.0429553	-0.0310995	0.0401792	(-0.0740022231352718,-0.0119083525254663)	(-0.0592587804560425,-0.00294028254961459)	(-0.0122449746067502,0.0926034285667548)	0.00989	-0.02598	0.00860946	0.0163998	(-0.04536,-0.0066)	7.39343	0.0248049	0.102051
pristanate	0.0331254	-0.00268208	-0.0414712	(0.0155261857517803,0.0507245520669832)	(-0.0236838137638823,0.0183196549062005)	(-0.0705321102005516,-0.0124102451205022)	0.00624	0.00775	0.21449	0.280081	(-0.00449,0.01998)	19.9539	4.65e-05	0.00149495
pro-hydroxy-pro	0.0351909	0.0457363	0.00919538	(0.0180195254229472,0.052362262647454)	(0.0254572909490363,0.0660152325539958)	(-0.0142709429714194,0.0326617090443303)	0.00584	0.03237	2.94e-08	1.73e-07	(0.02093,0.04381)	5.51909	0.0633204	0.186688
proline	0.071539	-0.108796	-0.014268	(-0.0202546868534036,0.163332743200265)	(-0.195072445014179,-0.0225190569899137)	(-0.128861905507349,0.100325920825835)	0.02812	-0.02191	0.435908	0.507433	(-0.07703,0.03321)	7.89422	0.0193104	0.0867158
prolylglycine	-0.00791617	0.0239399	0.0112602	(-0.0296577920935676,0.0138254459726645)	(0.00190715607425471,0.0459727081929974)	(-0.0209642697757683,0.0434846197157977)	0.00712	0.00845	0.235234	0.302348	(-0.0055,0.0224)	4.10466	0.128436	0.299917
propionylcarnitine (C3)	0.0117532	0.0169681	0.0311426	(-0.003092398927942,0.0265988515212711)	(-0.000354657370074021,0.0342908071871187)	(0.00370757091406443,0.0585776767325621)	0.00532	0.01644	0.00199543	0.00445021	(0.00602,0.02687)	1.48969	0.474809	0.66326
propionylglycine	-0.04683	-0.030749	-0.0394398	(-0.0716632686019606,-0.021996684974289)	(-0.0610223752106733,-0.000475718232401844)	(-0.100550458055045,0.0216709474503826)	0.00935	-0.04028	1.63e-05	5.49e-05	(-0.0586,-0.02196)	0.64873	0.722987	0.841617
propyl 4-hydroxybenzoate sulfate	-0.0980303	-0.0571223	-0.0647408	(-0.144941898834066,-0.0511186941351442)	(-0.106103058444532,-0.00814156041887795)	(-0.145849714079514,0.0163681215538355)	0.01595	-0.07642	1.66e-06	7.03e-06	(-0.10768,-0.04516)	1.49112	0.474467	0.66326
pseudouridine	0.0474462	0.0268456	-0.254384	(-0.0341613107835742,0.12905368546923)	(-0.107456754965483,0.161147856782681)	(-0.381186881852795,-0.12758112058985)	0.03118	-0.02692	0.387949	0.461747	(-0.08803,0.03419)	16.1669	0.000308604	0.00567453
pyridoxal	-0.164188	-0.18563	-0.14664	(-0.275846755805342,-0.0525297915765698)	(-0.26507751655161,-0.106181487250829)	(-0.244935016971826,-0.0483448041153609)	0.02758	-0.16881	9.37e-10	7.6e-09	(-0.22287,-0.11475)	0.37417	0.829373	0.90032
pyridoxate	-0.00594518	-0.00228431	-0.00718445	(-0.0261584105141518,0.0142680580764977)	(-0.0223325670852069,0.0177639558372045)	(-0.0268728747909996,0.0125039755953283)	0.00589	-0.00516	0.380756	0.453785	(-0.01669,0.00638)	0.12545	0.939203	0.973788
pyrraline	-0.0990004	-0.0859428	-0.0727905	(-0.128251884743081,-0.0697490056987743)	(-0.128226236218427,-0.0436593599635408)	(-0.143219396221681,-0.0023615108609642)	0.01161	-0.09248	1.69e-15	3.25e-14	(-0.11524,-0.06971)	0.58294	0.747166	0.852147
pyruvate	0.0479282	0.00987903	-0.0927184	(0.0132773698778876,0.0825791164743996)	(-0.0283029086340757,0.0480609608467037)	(-0.14757631442306,-0.0378604071943462)	0.01186	0.00858	0.469309	0.541418	(-0.01466,0.03182)	18.0565	0.000119971	0.0030026
quinate	0.0121251	-0.0145036	0.00098294	(-0.0145313614292815,0.0387816512180085)	(-0.0409826768888045,0.011975405262975)	(-0.0418447404126221,0.0438106200226847)	0.00878	-0.00091	0.917127	0.937947	(-0.01812,0.01629)	1.93852	0.379364	0.581219
quinolinate	-0.120212	-0.0783053	0.00419211	(-0.18399751692586,-0.0564274752189033)	(-0.141547943967092,-0.0150626212974033)	(-0.0408627912281794,0.0492470175527979)	0.01623	-0.04761	0.00334882	0.00708284	(-0.07942,-0.0158)	10.96	0.00416925	0.0297079
retinol (vitamin A)	-0.171423	-0.159895	-0.0706485	(-0.271180736895957,-0.071664550354688)	(-0.236282063393527,-0.0835086453872803)	(-0.150752839000842,0.00945589208079617)	0.02467	-0.13009	1.34e-07	7.08e-07	(-0.17844,-0.08173)	3.35957	0.186414	0.366987
ribitol	0.0223334	0.0251421	0.016712	(-0.0129143895311661,0.0575811026494677)	(0.000179471906445187,0.0501047352845512)	(-0.0271938128316589,0.0606177467856787)	0.00943	0.02288	0.0152499	0.0267318	(0.0044,0.04136)	0.10828	0.947298	0.975446
S-1-pyrroline-5-carboxylate	-0.00145642	-0.00103033	-0.072746	(-0.0416136589352764,0.0387008224266865)	(-0.0333391349021067,0.0312784674342668)	(-0.135284433793857,-0.0102075920867733)	0.01191	-0.01117	0.348334	0.420146	(-0.03453,0.01218)	4.32726	0.114907	0.278311
saccharin	0.00403188	0.011528	-0.0172269	(-0.0187318155499273,0.0267955794554357)	(-0.00923895918380825,0.0322949844500493)	(-0.0440444333248539,0.00959055886652022)	0.00679	0.00187	0.782887	0.828885	(-0.01144,0.01519)	2.81349	0.244939	0.443152
S-adenosylhomocysteine (SAH)	-0.195167	-0.0911849	-0.0755378	(-0.245805899208601,-0.144527683629431)	(-0.18334245818555,0.000972574153388625)	(-0.175994368313085,0.0249188416444284)	0.02071	-0.15545	6.12e-14	9.04e-13	(-0.19605,-0.11486)	6.66197	0.0357578	0.127102
salicylate	0.0678646	0.0366977	0.00321323	(0.0142899642270868,0.121439219596995)	(-0.0271988580411939,0.100594171216925)	(-0.0794810918152977,0.0859075471604473)	0.01876	0.04476	0.0170456	0.0295917	(0.00799,0.08153)	1.74527	0.417848	0.612165
sarcosine	0.0114048	-0.0128311	-0.00686192	(-0.0394840010994207,0.0622935283570331)	(-0.0706554213041799,0.0449932792085313)	(-0.0752706167050852,0.0615467666590485)	0.01702	-0.001	0.953095	0.963792	(-0.03435,0.03235)	0.41728	0.811687	0.891866
S-carboxyethylcysteine	-0.0345698	0.00945164	0.0616352	(-0.0687946647390212,-0.000344842987570405)	(-0.0394675039730624,0.0583707830514367)	(-0.00229989209101473,0.125570281246587)	0.0131	-0.00692	0.597665	0.661543	(-0.0326,0.01877)	7.35419	0.0252964	0.102207
S-carboxymethyl-cysteine	-0.0259234	0.0213853	0.0342035	(-0.0608105074454982,0.00896377170201919)	(-0.0217317528156493,0.0645023514779179)	(-0.0497912566476729,0.118198345980199)	0.01317	-0.0033	0.802365	0.845533	(-0.0291,0.02251)	3.64038	0.161995	0.342688
sebacate (C10-DC)	0.18379	0.148568	0.0334093	(0.0680155752170889,0.29956408830932)	(0.0862997050184718,0.210836892909419)	(-0.0695336876495788,0.136352215944203)	0.02469	0.12927	1.65e-07	8.51e-07	(0.08087,0.17767)	4.55194	0.102697	0.262068
sedoheptulose	0.0282616	-0.00215378	-0.00421921	(0.0124114886813394,0.0441118088255441)	(-0.0377640722447315,0.0334565227826762)	(-0.0345550370886595,0.0261166238449897)	0.00667	0.01814	0.00652081	0.0128001	(0.00507,0.03121)	4.90097	0.0862518	0.231979
serine	0.0453381	0.0247497	-0.0140858	(0.0139119976918802,0.0767641194931471)	(-0.0212661136257882,0.0707655910545327)	(-0.0624289903583918,0.034257440242543)	0.01167	0.02696	0.0208299	0.0353116	(0.0041,0.04983)	4.09187	0.129259	0.299917
serotonin	-0.0400063	0.0110946	-0.0203864	(-0.0902744776079802,0.0102619402798391)	(-0.0316534650653992,0.0538426214073757)	(-0.0851233125417527,0.0443504800548887)	0.01484	-0.01238	0.404326	0.473776	(-0.04147,0.01671)	2.37742	0.304615	0.507316
S-methylcysteine sulfoxide	-0.318384	-0.249639	-0.150319	(-0.363886606810014,-0.27288149864669)	(-0.353075711770522,-0.146202720550928)	(-0.212457620322926,-0.0881798800616221)	0.01765	-0.25859	1.36e-48	1.23e-45	(-0.29319,-0.224)	18.3248	0.000104909	0.00294412
S-methylmethionine	0.000308042	-0.0366472	-0.00562306	(-0.0299049098237961,0.0305209934533403)	(-0.0898372766554583,0.0165427916591949)	(-0.07684740148931,0.0656012913713711)	0.01258	-0.00834	0.507332	0.577155	(-0.03299,0.01631)	1.40833	0.494521	0.675097
spermidine	0.0282787	-0.00616983	-0.0164348	(0.00824182079501977,0.0483156006193432)	(-0.0277705707161726,0.0154309052716192)	(-0.0599842555070803,0.0271146950587613)	0.0071	0.00941	0.185349	0.245949	(-0.00451,0.02333)	6.75793	0.0340827	0.122834
sphingadienine	-0.0461179	0.0245666	-0.0212444	(-0.0911394109435879,-0.0010963727109113)	(-0.0104466474220805,0.0595799305257919)	(-0.0797355555099023,0.0372467654617312)	0.01275	-0.00557	0.66209	0.719593	(-0.03056,0.01942)	6.23773	0.0442073	0.1459
sphinganine	-0.0936473	-0.0751369	-0.0348007	(-0.11940033024707,-0.067894326135334)	(-0.127877024813578,-0.0223968624571339)	(-0.124544734332252,0.0549434304057014)	0.01143	-0.08664	3.52e-14	5.76e-13	(-0.10905,-0.06423)	1.7489	0.41709	0.61205
sphinganine-1-phosphate	-0.0460045	-0.0521818	0.0274439	(-0.0797693634756907,-0.0122397068735319)	(-0.105855349713382,0.00149175912417164)	(-0.0651612404117863,0.120049101060617)	0.01393	-0.04122	0.00309558	0.00660929	(-0.06853,-0.01391)	2.34931	0.308926	0.5126
sphingomyelin (d17:2/16:0, d18:2/15:0)*	0.0291947	0.0863621	-0.0175079	(-0.00365504977985996,0.0620445211139023)	(0.0477860627563259,0.124938126041849)	(-0.0789226471769286,0.0439069092228081)	0.01182	0.04316	0.000259963	0.000705502	(0.02,0.06633)	9.2609	0.00975035	0.0550244
sphingomyelin (d18:0/20:0, d16:0/22:0)*	-0.0345976	0.0183837	0.0297058	(-0.0708541112244697,0.00165892300448764)	(-0.0289472014746799,0.0657145666412083)	(-0.0155048568199394,0.0749164417496359)	0.01239	-0.00211	0.864729	0.89864	(-0.02639,0.02217)	5.7069	0.0576451	0.174876
sphingomyelin (d18:1/14:0, d16:1/16:0)*	0.0174945	0.00363732	0.0512256	(-0.0317924898361715,0.0667814763746763)	(-0.0439113854507509,0.0511860187034411)	(-0.0094058178896276,0.111857021439585)	0.0152	0.0202	0.184006	0.244888	(-0.0096,0.05)	1.48354	0.476269	0.66404
sphingomyelin (d18:1/17:0, d17:1/18:0, d19:1/16:0)	-0.0366051	-0.14814	-0.0283003	(-0.0972508722854522,0.0240406730156226)	(-0.209748703366712,-0.0865320740090539)	(-0.101064394614421,0.0444637083074754)	0.01896	-0.07501	7.6e-05	0.00022886	(-0.11217,-0.03786)	8.5362	0.0140084	0.0721232
sphingomyelin (d18:1/18:1, d18:2/18:0)	0.0287361	0.0387463	-0.0530798	(0.00531254824682702,0.0521596935584623)	(0.0140936821080467,0.0633989743123904)	(-0.0841158021372728,-0.0220438399608858)	0.0076	0.01354	0.0748003	0.11103	(-0.00136,0.02844)	23.3327	8.58e-06	0.000406761
sphingomyelin (d18:1/19:0, d19:1/18:0)*	-0.0667265	-0.0343781	-0.0212155	(-0.106055992254833,-0.0273969279831908)	(-0.0719013880496906,0.00314518983233621)	(-0.0597526907466765,0.0173216001484641)	0.01132	-0.04031	0.000370768	0.000973943	(-0.06251,-0.01812)	2.77213	0.250058	0.448809
sphingomyelin (d18:1/20:0, d16:1/22:0)*	0.0283306	0.0155178	-0.000265422	(0.00878997612925822,0.0478711894019548)	(-0.00561739718491653,0.0366529277014835)	(-0.0438305496679757,0.0432997051686869)	0.00695	0.02021	0.00366165	0.00754953	(0.00658,0.03383)	1.70133	0.42713	0.619717
sphingomyelin (d18:1/20:1, d18:2/20:0)*	0.109507	0.0613405	0.0432209	(0.0823148920853923,0.136699169925412)	(0.0237988804721915,0.0988821949764114)	(-0.0118965890247256,0.0983382976548893)	0.01043	0.08609	1.57e-16	4.17e-15	(0.06564,0.10654)	6.84228	0.0326752	0.119192
sphingomyelin (d18:1/20:2, d18:2/20:1, d16:1/22:2)*	0.0561237	0.0128222	0.120008	(-0.0396009089705346,0.151848225652866)	(-0.041524648050588,0.067169045935595)	(-0.0937008173260162,0.333715969111491)	0.02354	0.02788	0.236308	0.303296	(-0.01826,0.07403)	1.34321	0.510888	0.681941
sphingomyelin (d18:1/21:0, d17:1/22:0, d16:1/23:0)*	-0.0458619	-0.0213283	0.00184498	(-0.076383805085706,-0.0153400180339248)	(-0.0432693446785055,0.000612753223961655)	(-0.0434882199643317,0.0471781759298187)	0.00846	-0.02547	0.00260807	0.00568977	(-0.04205,-0.00889)	3.24623	0.197283	0.380625
sphingomyelin (d18:1/22:1, d18:2/22:0, d16:1/24:1)*	-0.0325369	-0.0328208	0.0455185	(-0.116185095606861,0.0511113127017178)	(-0.131404586510056,0.0657630490943642)	(-0.0790322313329501,0.170069291781428)	0.02897	-0.01641	0.570928	0.635686	(-0.07319,0.04036)	1.19893	0.549105	0.708802
sphingomyelin (d18:1/22:2, d18:2/22:1, d16:1/24:2)*	0.174883	0.160982	0.151672	(0.0807770688991824,0.268989633911714)	(0.0808791553144904,0.241084346218697)	(0.0357975291023646,0.267546814559282)	0.02754	0.16353	2.88e-09	2.06e-08	(0.10956,0.21751)	0.10003	0.951216	0.977247
sphingomyelin (d18:1/25:0, d19:0/24:1, d20:1/23:0, d19:1/24:0)*	0.143862	0.15637	0.0746272	(0.107452074560072,0.180271507962804)	(0.107179942334583,0.20555921385606)	(0.0169218730389943,0.132332536094891)	0.01332	0.13322	1.47e-23	1.65e-21	(0.10712,0.15932)	5.1395	0.0765545	0.21421
sphingomyelin (d18:2/14:0, d18:1/14:1)*	0.0622712	0.0236946	-0.00764887	(0.0342455866061278,0.0902967620604626)	(-0.00646776222929649,0.0538569655360621)	(-0.0370785508167699,0.0217808021747352)	0.00859	0.02736	0.00144947	0.00334866	(0.01052,0.0442)	11.4537	0.00325731	0.0271744
sphingomyelin (d18:2/16:0, d18:1/16:1)*	-0.0220737	-0.0925346	-0.113653	(-0.0767405259016212,0.0325930751285759)	(-0.172827318739635,-0.0122418634098335)	(-0.234894835401123,0.00758861398979828)	0.0216	-0.05284	0.0144525	0.0255328	(-0.09518,-0.0105)	3.12208	0.209918	0.399864
sphingomyelin (d18:2/18:1)*	-0.016464	-0.0926064	-0.142102	(-0.0677953499712857,0.0348673984877563)	(-0.143803205997134,-0.0414094984061149)	(-0.237938053655058,-0.0462652730258406)	0.0173	-0.06558	0.000149941	0.000428878	(-0.09949,-0.03168)	7.03662	0.0296495	0.112245
sphingomyelin (d18:2/23:0, d18:1/23:1, d17:1/24:1)*	-0.15041	-0.22541	0.0972645	(-0.242912589475814,-0.0579073057266963)	(-0.289829567206445,-0.160990982000403)	(-0.0620837416919171,0.256612682117791)	0.0256	-0.17135	2.18e-11	2.21e-10	(-0.22153,-0.12118)	13.8181	0.000998699	0.0128547
sphingomyelin (d18:2/23:1)*	-0.028894	0.0167221	-0.0209362	(-0.0530047560958525,-0.00478320937076585)	(-0.0186387279119331,0.0520829849240957)	(-0.0510110963639546,0.00913873361595708)	0.00847	-0.0164	0.0528666	0.0822673	(-0.03301,2e-04)	4.48935	0.105962	0.265199
sphingomyelin (d18:2/24:1, d18:1/24:2)*	-0.280723	-0.210127	-0.0603214	(-0.378179988532775,-0.183266505381245)	(-0.278678571146352,-0.141576039018662)	(-0.143130601471726,0.0224877016856587)	0.02369	-0.17906	4.06e-14	6.54e-13	(-0.22549,-0.13263)	12.8673	0.00160655	0.0169667
sphingosine	0.0463784	0.0617724	0.0355341	(-0.00410607758122152,0.0968628330067267)	(0.029848450481505,0.0936963215379786)	(-0.0253662277362013,0.0964343484454832)	0.01259	0.05379	1.92e-05	6.37e-05	(0.02912,0.07846)	0.66817	0.715994	0.838301
sphingosine 1-phosphate	-0.0287928	0.0839297	-0.0973201	(-0.113873981480817,0.0562883539187852)	(0.0259819798692661,0.141877439831196)	(-0.19753049996464,0.00289023454336114)	0.02205	0.02115	0.337445	0.409755	(-0.02206,0.06436)	11.2014	0.00369526	0.028002
stachydrine	-0.0620105	-0.0264269	0.0125975	(-0.0873049132333359,-0.0367161613511991)	(-0.0497924329717235,-0.00306131483543272)	(-0.0243400539847471,0.0495351305399453)	0.00794	-0.03297	3.3e-05	0.000105021	(-0.04854,-0.01741)	11.211	0.00367763	0.028002
stearidonate (18:4n3)	0.00167512	-0.0421752	0.0539399	(-0.0304173608665753,0.0337675923977808)	(-0.0896395988935918,0.00528915000953113)	(-0.00774595933187664,0.115625683776139)	0.01246	-0.00174	0.888923	0.914369	(-0.02615,0.02267)	5.96126	0.0507609	0.161041
stearoyl ethanolamide	-0.0859708	-0.0612496	0.0942907	(-0.116875559168623,-0.0550661027726456)	(-0.119706659262509,-0.00279253900006999)	(-0.00683733567568588,0.195418766598926)	0.01346	-0.06868	3.34e-07	1.64e-06	(-0.09505,-0.0423)	11.2409	0.003623	0.028002
stearoyl sphingomyelin (d18:1/18:0)	-0.00886121	0.0192429	-0.00808611	(-0.0256157208484894,0.00789331054024015)	(-0.0022271041204513,0.0407129588837328)	(-0.0267332749589414,0.0105610559892482)	0.0055	-0.00152	0.782359	0.828885	(-0.0123,0.00926)	4.80641	0.0904277	0.238931
stearoyl-arachidonoyl-glycerol (18:0/20:4) [1]*	0.00162482	-0.0162857	-0.0364242	(-0.0268074692625908,0.030057109204395)	(-0.0622778408217772,0.0297064782086482)	(-0.0653309096895966,-0.00751745808856088)	0.00946	-0.01695	0.0732048	0.109201	(-0.0355,0.00159)	3.38382	0.184167	0.365956
stearoylcarnitine (C18)	-0.0276621	-0.0236627	0.00930822	(-0.0521828712284319,-0.00314130320838454)	(-0.0616809437175411,0.0143555664120429)	(-0.0262516585419259,0.0448680975203332)	0.0091	-0.01749	0.0545402	0.0845796	(-0.03532,0.00034)	2.944	0.229466	0.4228
stearoylcholine*	0.0783859	0.0442144	0.0291375	(0.027763645526794,0.129008193464275)	(-1.30084112025253e-05,0.0884417330328814)	(-0.0647442033041513,0.123019123606079)	0.01602	0.05567	0.000509169	0.00131828	(0.02428,0.08706)	1.33807	0.512202	0.682684
suberate (C8-DC)	0.0567672	0.00632841	-0.0619245	(-0.0114524652371849,0.12498680312181)	(-0.0377157568227405,0.0503725757343886)	(-0.174923024029997,0.0510739285876306)	0.01794	0.01312	0.464608	0.537371	(-0.02204,0.04829)	3.35813	0.186548	0.366987
suberoylcarnitine (C8-DC)	-0.0167956	-0.0109673	-0.0243739	(-0.0477625216633169,0.0141712807164862)	(-0.0535023539190585,0.0315678195474051)	(-0.0620092193468187,0.0132614376220376)	0.01064	-0.01772	0.0956675	0.138135	(-0.03857,0.00312)	0.22032	0.895692	0.946094
succinate	0.0320248	0.0547454	0.0515697	(-0.00904803178553441,0.0730977256515856)	(0.0131355044907584,0.0963552143370481)	(-0.0140191397557105,0.117158591925533)	0.01362	0.04462	0.00105527	0.00251534	(0.01792,0.07132)	0.63184	0.729119	0.843775
succinoyltaurine	0.0352556	0.0626128	0.0166412	(-0.0148196251555665,0.085330738356249)	(0.00851051400146804,0.116715093587333)	(-0.0577722362335166,0.0910545886633614)	0.01681	0.04175	0.0130071	0.0231874	(0.0088,0.0747)	1.07321	0.58473	0.736841
succinylcarnitine (C4-DC)	0.108574	-0.0393368	0.0859654	(0.0386935158878676,0.178454304771159)	(-0.127709991292454,0.0490363269130317)	(-0.0379890353818688,0.209919855236071)	0.02558	0.05728	0.0251276	0.041983	(0.00715,0.10741)	6.86704	0.0322731	0.118517
succinylglutamine	-0.0685527	-0.0296974	-0.0214896	(-0.126900484803565,-0.0102049986791681)	(-0.0760651165326652,0.0166702824766901)	(-0.100881265793729,0.0579021464146765)	0.01684	-0.04072	0.0156356	0.0273548	(-0.07373,-0.0077)	1.31657	0.517739	0.684968
sucrose	-0.0739873	-0.0402172	-0.135854	(-0.127962143605515,-0.0200125436863104)	(-0.0966558199069126,0.016221440464592)	(-0.239063772365988,-0.032643771996882)	0.01862	-0.0676	0.000281977	0.000760663	(-0.10409,-0.03112)	2.63806	0.267395	0.468452
sulfate of piperine metabolite C16H19NO3 (2)*	0.041868	0.0571712	0.0500615	(0.0257987478737189,0.0579373142811774)	(0.0368606170010183,0.0774817856556796)	(0.0185495955519298,0.0815734871725696)	0.00597	0.04808	8.08e-16	1.78e-14	(0.03638,0.05978)	1.35891	0.506894	0.680643
sulfate*	0.0795961	0.0785229	0.0334101	(0.0546213216459776,0.104570925353006)	(0.0508375782761361,0.106208225868315)	(0.00651618869409206,0.0603040470935124)	0.00779	0.06439	1.38e-16	3.78e-15	(0.04912,0.07965)	7.5225	0.0232546	0.0979084
tartarate	-0.0257145	-0.00786487	0.00364978	(-0.0406886460833049,-0.0107403408216255)	(-0.0257223053973987,0.00999255932798919)	(-0.0193717698023451,0.026671338519945)	0.00524	-0.01397	0.00767516	0.014808	(-0.02424,-0.0037)	5.06233	0.0795664	0.219906
tartronate (hydroxymalonate)	0.0527625	0.0398088	0.0053082	(0.0301981676515085,0.0753267497207689)	(0.0201223015649014,0.0594952392761621)	(-0.0182494579979922,0.0288658533907791)	0.0064	0.03402	1.08e-07	5.78e-07	(0.02147,0.04657)	8.68879	0.0129793	0.0672091
taurine	-0.0124228	-0.0522688	0.0139111	(-0.0444236701578836,0.0195781179431565)	(-0.101627637552682,-0.00290998740151201)	(-0.0681145254582571,0.0959366895203059)	0.01302	-0.02052	0.114937	0.161809	(-0.04604,0.00499)	2.51217	0.284767	0.485023
tauro-beta-muricholate	0.0636563	0.0546096	0.00550609	(0.0106211712891969,0.116691372024332)	(-0.00418119352455994,0.113400450143692)	(-0.0759492236565611,0.0869613982058471)	0.01809	0.04935	0.00636846	0.0125558	(0.0139,0.0848)	1.42322	0.490853	0.67372
taurochenodeoxycholic acid 3-sulfate	-0.0181841	0.00705082	-0.00317544	(-0.0366733973352596,0.000305125469172478)	(-0.0168280517543241,0.0309296861838971)	(-0.0351086875245472,0.028757801396216)	0.00678	-0.00776	0.252295	0.320166	(-0.02106,0.00553)	2.77808	0.249315	0.448369
taurocholenate sulfate*	0.0745198	-0.0260157	-0.0295715	(0.0492897551263988,0.0997497722623304)	(-0.068271365109295,0.0162398901259919)	(-0.0640650042548791,0.00492192931374891)	0.00936	0.02613	0.00524373	0.0104991	(0.00778,0.04447)	29.9984	3.06e-07	4.25e-05
taurodeoxycholic acid 3-sulfate	0.0672632	0.00846315	-0.00437821	(0.0449782734413171,0.0895481536788524)	(-0.0398066692016348,0.0567329616218958)	(-0.0309293784983908,0.022172950258263)	0.00821	0.03441	2.78e-05	8.98e-05	(0.01832,0.0505)	17.6573	0.000146479	0.00338403
taurolithocholate 3-sulfate	0.0243678	0.00902701	0.0060272	(-0.00381741693848741,0.052553039178996)	(-0.031820557361243,0.0498745873878724)	(-0.00744183081059867,0.0194962327145693)	0.00594	0.0094	0.113584	0.160155	(-0.00224,0.02105)	1.32455	0.515676	0.684968
tauroursodeoxycholate	0.0534633	0.0562664	-0.0459536	(0.016948311874681,0.0899782024172416)	(0.0202009575142723,0.0923318389514707)	(-0.0847528053160687,-0.0071544785094159)	0.01092	0.0242	0.0266867	0.0442812	(0.0028,0.0456)	18.0629	0.000119591	0.0030026
tetradecadienedioate (C14:2-DC)*	-0.00453201	0.0347794	0.0293914	(-0.018443369132047,0.00937934222041946)	(0.011474836850947,0.0580838660054203)	(-0.00591173665732522,0.0646945274452367)	0.00577	0.00822	0.1545	0.209016	(-0.0031,0.01953)	9.59885	0.00823449	0.0491343
tetradecadienoate (14:2)*	0.0417626	-0.0174681	0.00407699	(-0.019758792901199,0.103283933522318)	(-0.0587274127572311,0.0237912852066912)	(-0.110277034394958,0.118431009881015)	0.01675	0.00117	0.944371	0.956043	(-0.03166,0.03399)	2.45876	0.292474	0.493239
tetradecanedioate (C14-DC)	0.0147357	0.0240278	0.03443	(-0.0107859387041255,0.0402573243891375)	(0.0109110362834918,0.0371446309732435)	(0.0116331319053936,0.0572267879777791)	0.0053	0.02465	3.29e-06	1.29e-05	(0.01426,0.03503)	1.29535	0.523262	0.68526
tetrahydrocortisol glucuronide	0.0618132	0.048396	-0.146755	(0.0121112223183569,0.111515184996496)	(-0.0651433190603837,0.161935380249323)	(-0.315206912598076,0.0216970293246586)	0.02243	0.0456	0.042001	0.0673362	(0.00165,0.08956)	5.4201	0.0665334	0.191702
tetrahydrocortisone glucuronide (5)	0.00653605	0.00674117	-0.0131782	(-0.0132389274466546,0.0263110228036008)	(-0.0139299124004418,0.0274122577394257)	(-0.0488051983104647,0.0224488807705922)	0.00677	0.00389	0.565511	0.632166	(-0.00937,0.01715)	1.02354	0.599433	0.746805
theanine	0.0559135	0.0827373	0.0500898	(0.00370612114291399,0.108120840808602)	(0.0363919114973667,0.129082679853167)	(-0.00657067282677994,0.106750332530542)	0.01509	0.06524	1.52e-05	5.18e-05	(0.03568,0.09481)	0.94479	0.623507	0.769561
theobromine	-0.0494389	-0.0178731	0.0063273	(-0.0717968474109756,-0.0270809875787065)	(-0.0366172361298226,0.000870990341488929)	(-0.0120730813893395,0.0247276822291198)	0.00578	-0.01681	0.00362568	0.00752704	(-0.02813,-0.00548)	14.2679	0.000797578	0.0107256
theophylline	0.0221473	0.032001	0.0212301	(0.0080333545928168,0.0362613233714716)	(0.00840943570083645,0.0555926112378941)	(-0.00372661947150568,0.0461867368705111)	0.00556	0.02407	1.49e-05	5.08e-05	(0.01318,0.03497)	0.55518	0.757608	0.854913
thioproline	0.0485415	0.0427267	0.117097	(-0.00318068574694375,0.100263611911255)	(0.00179901037586404,0.0836543834661381)	(0.010412057018103,0.223782228250612)	0.01568	0.05095	0.00115698	0.00274327	(0.02022,0.08169)	1.64017	0.440394	0.630774
threonate	0.0504058	0.0414258	0.0214341	(0.026038206047262,0.0747733382523252)	(0.0262400152375341,0.0566115552182665)	(-0.0117611357814095,0.0546293424957281)	0.00613	0.04099	2.28e-11	2.28e-10	(0.02898,0.053)	1.90994	0.384823	0.584132
threonine	-0.0697856	-0.0862301	0.0359111	(-0.103543691181046,-0.0360274456323441)	(-0.115255747852133,-0.0572044516956781)	(-0.00578065421257494,0.0776029461841167)	0.00993	-0.05414	4.97e-08	2.82e-07	(-0.07361,-0.03468)	23.442	8.12e-06	0.000406523
thymol sulfate	-0.0334852	0.0427458	-0.0219202	(-0.0711998472992411,0.00422936018650004)	(-0.00256175827859813,0.0880533864707937)	(-0.0723296218437292,0.0284892502884889)	0.01282	-0.00716	0.576358	0.640319	(-0.03229,0.01797)	6.86175	0.0323586	0.118517
thyroxine	0.023358	0.0458145	0.010818	(-0.0108878481668984,0.0576038891423058)	(0.00410756065164278,0.0875213918479304)	(-0.0296117975534746,0.0512477735294858)	0.0113	0.02593	0.0217464	0.0366234	(0.00378,0.04807)	1.43156	0.48881	0.672393
tiglylcarnitine (C5:1-DC)	0.0495484	0.0263681	0.0408042	(0.0201866560258258,0.0789100929657786)	(-0.0208124766776386,0.0735486896066483)	(-0.0131817876584928,0.0947902737786517)	0.01155	0.04268	0.000219102	0.000601862	(0.02005,0.06531)	0.67402	0.713903	0.837535
trans-4-hydroxyproline	0.0464426	0.0597214	0.0343965	(0.0179958027840102,0.0748894651168207)	(0.0238497037919423,0.0955930194874786)	(-0.00491661572225984,0.073709701436237)	0.00989	0.04739	1.66e-06	7.03e-06	(0.028,0.06678)	0.87785	0.644729	0.780903
trans-urocanate	0.0253229	0.0752844	0.00176369	(-0.0253583663925249,0.0760041429149994)	(0.0296749922297757,0.120893828759757)	(-0.106135690193921,0.109663070950332)	0.0165	0.04833	0.00340315	0.0071641	(0.01599,0.08067)	2.8488	0.240653	0.438037
tridecenedioate (C13:1-DC)*	-0.0357452	-0.0659275	0.0944127	(-0.0737359630398444,0.00224562469490337)	(-0.126902803334568,-0.00495220372354418)	(-0.0186980186493186,0.207523394705069)	0.01582	-0.03377	0.0328099	0.0539448	(-0.06478,-0.00276)	6.01224	0.0494832	0.15923
triethanolamine	0.0119168	0.0116615	-0.0190567	(0.000357851540668693,0.0234757020489843)	(-0.00271236112398161,0.0260353034130592)	(-0.0363142777775993,-0.00179907589742895)	0.00407	0.00521	0.201293	0.265931	(-0.00278,0.01319)	9.66263	0.00797602	0.0479093
trigonelline (N'-methylnicotinate)	-0.00416136	0.00395268	0.00313195	(-0.0236866372628645,0.0153639256889916)	(-0.0114458576501489,0.0193512075951996)	(-0.0146273703739479,0.0208912770442383)	0.0051	0.00157	0.758656	0.806072	(-0.00843,0.01156)	0.45268	0.797447	0.883927
tryptophan betaine	-0.0455248	-0.0510502	-0.0665109	(-0.078136945274545,-0.0129126061226476)	(-0.0846783337463685,-0.0174220404138255)	(-0.110497632412979,-0.0225240968231773)	0.01054	-0.05224	7.24e-07	3.26e-06	(-0.07291,-0.03158)	0.57203	0.751251	0.854913
tyramine O-sulfate	-0.149813	-0.0593657	0.0130303	(-0.19707680855438,-0.102549046492525)	(-0.112330451983442,-0.00640089677802701)	(-0.082371008190899,0.108431681622665)	0.01688	-0.09496	1.83e-08	1.12e-07	(-0.12804,-0.06188)	11.8312	0.00269699	0.0240593
undecenoylcarnitine (C11:1)	0.029738	0.0343134	0.00552379	(0.00574605394374241,0.0537298917800442)	(0.0110812221898663,0.0575456010814836)	(-0.0299629111105093,0.0410104971045405)	0.00771	0.02729	0.000398621	0.00103803	(0.01218,0.04239)	1.83629	0.39926	0.597563
uracil	-0.0428745	-0.0467403	-0.0716386	(-0.0752837284431825,-0.0104653347283841)	(-0.0832322060274833,-0.0102484192301775)	(-0.126066286462948,-0.0172109489672978)	0.01129	-0.04906	1.4e-05	4.81e-05	(-0.07119,-0.02692)	0.81653	0.664804	0.799717
urea	0.0670835	0.0755955	0.00957766	(0.029419397122774,0.104747667964768)	(0.0241439383473892,0.127047075549478)	(-0.060054560130607,0.0792098740640993)	0.01421	0.06038	2.15e-05	7.1e-05	(0.03252,0.08823)	2.5024	0.286161	0.485023
valine	-0.142623	-0.120934	0.00838081	(-0.189733735670317,-0.0955120247097869)	(-0.212754007888237,-0.0291144639042665)	(-0.119647773011035,0.136409398850652)	0.02032	-0.12392	1.08e-09	8.61e-09	(-0.16376,-0.08409)	4.71161	0.094817	0.248037
vanillactate	0.058526	-0.188161	-0.0816708	(-0.0334563967256972,0.150508311841677)	(-0.285915545105913,-0.0904067905249609)	(-0.180552168820575,0.0172105465849284)	0.0283	-0.06498	0.0216526	0.0365338	(-0.12044,-0.00952)	13.1349	0.00140538	0.0156327
vanillic acid glycine	0.0955661	0.0229495	0.0466553	(0.0661799283054095,0.124952242713232)	(-0.0423210524384363,0.0882200697944757)	(0.013583031167466,0.0797276161563202)	0.01062	0.06879	9.4e-11	8.73e-10	(0.04797,0.08961)	6.80489	0.0332918	0.120951
vanillic alcohol sulfate	0.0372199	0.0360434	0.0642843	(0.0159028732804524,0.0585368781321241)	(-0.00193295699181704,0.0740196752770838)	(0.000385507912453426,0.128183035672008)	0.00911	0.03907	1.78e-05	5.95e-05	(0.02122,0.05692)	0.65148	0.721993	0.841617
vanillylmandelate (VMA)	0.0193433	-0.00180019	0.0203107	(-0.0245550602758528,0.0632416982952734)	(-0.0274445407564748,0.0238441528846593)	(-0.0415081502562776,0.0821294749892161)	0.01064	0.00548	0.606261	0.666961	(-0.01536,0.02633)	0.91381	0.63324	0.775459
X-11299	-0.0398215	-0.0676374	-0.00966308	(-0.0676381784392516,-0.0120047323956758)	(-0.0950656483263902,-0.0402091585219536)	(-0.0632717020142345,0.0439455374927775)	0.00936	-0.04874	1.93e-07	9.84e-07	(-0.06709,-0.03039)	4.2595	0.118867	0.285598
X-11308	-0.0190913	-0.0135865	-0.00142784	(-0.0278728990993621,-0.0103097411182007)	(-0.0259693609198756,-0.00120362852131733)	(-0.0169949493582536,0.0141392706620789)	0.00332	-0.01448	1.28e-05	4.45e-05	(-0.02099,-0.00798)	3.77976	0.15109	0.33003
X-11315	-0.0209504	-0.0130155	0.013355	(-0.0631454451484992,0.0212447063696461)	(-0.0467188175136019,0.020687902565329)	(-0.0101519215148292,0.0368618765498043)	0.00895	0.00029	0.974131	0.979183	(-0.01725,0.01783)	2.75876	0.251734	0.450025
X-11372	-0.0259921	-0.00653278	0.0063319	(-0.039561876513648,-0.0124222597997672)	(-0.0288251596073993,0.0157595984473635)	(-0.0249182523983162,0.037582053663717)	0.00554	-0.01746	0.00164098	0.00370558	(-0.02833,-0.00659)	4.66829	0.0968932	0.250864
X-11381	0.0283222	0.0323593	0.00964711	(0.00964286529036603,0.04700157483669)	(0.00682066934583488,0.0578980101301533)	(-0.0126225904274619,0.0319168196933017)	0.00637	0.02342	0.000236662	0.00064616	(0.01093,0.0359)	2.20457	0.332112	0.531259
X-11444	-0.0961773	-0.0408777	-0.207962	(-0.22962843915811,0.0372739289072068)	(-0.150244622640292,0.0684891498378022)	(-0.376306279939815,-0.0396180752371589)	0.03856	-0.0923	0.0166928	0.0290914	(-0.16788,-0.01672)	2.66583	0.263707	0.465883
X-11478	-0.026575	-0.0290834	-0.150679	(-0.0706142175179436,0.0174642309860726)	(-0.0842195055546537,0.0260526435995489)	(-0.33152064886661,0.03016296207706)	0.01725	-0.03185	0.0647569	0.0986956	(-0.06566,0.00195)	1.72339	0.422446	0.615965
X-11483	-0.055042	-0.043173	0.0163511	(-0.0730383715277191,-0.0370455832419482)	(-0.0729861461836247,-0.0133597826869552)	(-0.0577527323886932,0.0904548620031702)	0.0077	-0.04905	1.86e-10	1.66e-09	(-0.06413,-0.03396)	3.5673	0.168024	0.347224
X-11787	0.0621774	0.0270421	-0.00118061	(0.020358652723359,0.103996064724477)	(-0.0102368241904572,0.0643210099896347)	(-0.0243815026417019,0.0220202741620276)	0.00909	0.01677	0.0650685	0.0988647	(-0.00105,0.03459)	7.12029	0.0284348	0.109486
X-11795	0.00450035	-0.0221459	0.0228465	(-0.0506782683520414,0.0596789768339564)	(-0.0567626017736537,0.0124708327922748)	(-0.0177280933744116,0.0634210107907173)	0.01213	-0.00177	0.884255	0.911571	(-0.02553,0.022)	2.79451	0.247275	0.446482
X-11843	0.00294772	-0.19952	0.024631	(-0.0675246471264053,0.0734200904328407)	(-0.293037278498934,-0.106002314620733)	(-0.0602896470357231,0.109551681642959)	0.02394	-0.04139	0.0837941	0.122762	(-0.0883,0.00553)	14.8258	0.000603405	0.00906113
X-11849	-0.022717	-0.0762123	-0.0757978	(-0.0850227021501225,0.0395887319382294)	(-0.131119579522498,-0.0213050430531788)	(-0.120638958895976,-0.0309565936305767)	0.01548	-0.06334	4.27e-05	0.000133136	(-0.09368,-0.033)	2.14062	0.342902	0.540629
X-11850	0.0527116	-0.154699	0.0541472	(-0.0113643944678485,0.116787666307221)	(-0.252664211371584,-0.0567331053970684)	(-0.0609199735008193,0.169214429903003)	0.0248	0.00191	0.938569	0.952309	(-0.04669,0.05052)	13.0234	0.00148594	0.0159384
X-11880	-0.0234198	0.00904436	0.0245107	(-0.041446912264943,-0.00539268709136035)	(-0.0137130458633742,0.0318017739872737)	(-0.0108962248214228,0.0599175458622958)	0.0067	-0.00604	0.36726	0.439444	(-0.01916,0.00709)	8.11824	0.0172642	0.0836291
X-11979	-0.00468932	0.0327963	0.0442668	(-0.0432471104300828,0.0338684687177484)	(0.00808036420296622,0.0575121890465272)	(-0.0144727431852748,0.103006288073334)	0.01001	0.02438	0.0148589	0.0261993	(0.00476,0.04399)	3.06919	0.215543	0.404758
X-12026	-0.0223747	-0.0149938	0.0567863	(-0.0463887871962819,0.00163948340421569)	(-0.0371704155348158,0.00718288636415547)	(0.0277887493587817,0.085783765527492)	0.00725	-0.00035	0.961087	0.968613	(-0.01456,0.01385)	19.8205	4.97e-05	0.00154302
X-12096	0.113364	0.0682241	0.0238536	(0.0616899462021792,0.165037959632831)	(0.0163893128259461,0.120058925943173)	(-0.0973959637702596,0.145103167610477)	0.01788	0.08527	1.84e-06	7.6e-06	(0.05023,0.1203)	2.53651	0.281322	0.484091
X-12100	-0.022202	-0.019371	-0.0318553	(-0.046048641758899,0.00164468829378523)	(-0.0490840596674695,0.0103421204007202)	(-0.0637397468800818,2.91830452764999e-05)	0.0082	-0.02382	0.00365208	0.00754707	(-0.03989,-0.00776)	0.34778	0.840388	0.908991
X-12101	-0.0931778	-0.0481343	-0.0147166	(-0.124942241499458,-0.0614134189743209)	(-0.0845853920813226,-0.0116831807730771)	(-0.0462897630324559,0.0168565798584968)	0.00973	-0.05218	8.31e-08	4.54e-07	(-0.07126,-0.0331)	11.8552	0.00266494	0.0240111
X-12112	-0.0890191	0.101657	-0.0848848	(-0.174439655123075,-0.00359852307868787)	(0.0671176890226156,0.136195621558213)	(-0.205599937529435,0.035830314651156)	0.01579	0.06436	4.59e-05	0.000142452	(0.03341,0.09531)	22.7364	1.16e-05	0.000495862
X-12117	0.100616	0.0535332	-0.0086151	(0.0590535089983981,0.142179321592762)	(0.0169639593093209,0.0901024815079513)	(-0.0748326423359272,0.0576024427539817)	0.01294	0.06195	1.69e-06	7.11e-06	(0.03659,0.08731)	7.89064	0.019345	0.0867158
X-12411	0.0257634	-0.0302154	0.0229069	(-0.0222813225737095,0.0738080944886993)	(-0.0890751866388528,0.0286442890007495)	(-0.0772642646246968,0.123078135986669)	0.0178	0.00575	0.746744	0.798121	(-0.02914,0.04064)	2.21353	0.330627	0.531259
X-12456	0.0101143	-0.0555263	0.00681045	(-0.0464969653149499,0.0667255607123197)	(-0.0987907124937495,-0.0122619054228044)	(-0.0844304123038569,0.0980513158505555)	0.01641	-0.02658	0.105289	0.150104	(-0.05875,0.00558)	3.84799	0.146023	0.324572
X-12462	-0.0509757	0.0576221	0.0042228	(-0.104625390981193,0.0026740269761041)	(-0.00755555759692596,0.122799776466397)	(-0.0729706783141244,0.0814162752992576)	0.01862	-0.00458	0.805746	0.848105	(-0.04108,0.03192)	6.42155	0.0403254	0.137686
X-12680	0.0632549	-0.0183838	-0.00765952	(-0.00144354634778751,0.127953253006054)	(-0.0876389104411689,0.0508713780788053)	(-0.0942442052062053,0.0789251588822994)	0.02117	0.01766	0.404184	0.473776	(-0.02383,0.05916)	3.27685	0.194286	0.376455
X-12707	-0.0322571	0.0399042	0.0387466	(-0.0929045547135851,0.028390303315558)	(0.00148211203360126,0.0783262208428954)	(-0.0413455340763144,0.118838821823715)	0.01535	0.02199	0.151941	0.206484	(-0.00809,0.05207)	4.07667	0.130245	0.299917
X-12713	-0.0634692	0.00722266	0.00882962	(-0.107341197689563,-0.0195971143331991)	(-0.0422836258261911,0.0567289393296092)	(-0.0636102974610311,0.081269543557484)	0.01526	-0.02535	0.0966231	0.139292	(-0.05526,0.00455)	5.41823	0.0665956	0.191702
X-12798	0.0189661	0.000827369	-0.0229388	(-0.00437138566797545,0.0423036675692623)	(-0.0265360060667998,0.0281907446606142)	(-0.0556213492490133,0.0097436726063543)	0.00796	0.00352	0.658508	0.717432	(-0.01208,0.01912)	4.23769	0.12017	0.287197
X-12822	-0.0651881	-0.00235956	0.0573012	(-0.108313959687927,-0.0220622425744789)	(-0.0397568625537807,0.0350377438664192)	(-0.00944120048905234,0.124043603216229)	0.01327	-0.01616	0.223429	0.290072	(-0.04218,0.00986)	10.1418	0.00627666	0.0401083
X-12844	0.027498	0.0221952	-0.165485	(-0.0755988211503279,0.130594859155806)	(-0.0675586228722278,0.111949043815422)	(-0.292988707814309,-0.0379815855399697)	0.03051	-0.01729	0.570833	0.635686	(-0.07708,0.0425)	6.65788	0.0358311	0.127102
X-12851	0.0508975	-0.101359	0.0817544	(-0.027492278806635,0.12928724241834)	(-0.184713302364237,-0.0180044762368393)	(-0.0185519307644364,0.182060788873501)	0.02532	0.00448	0.859484	0.894221	(-0.04514,0.05411)	9.8202	0.00737176	0.0454929
X-13431	-0.0530019	0.0113829	0.00204786	(-0.0832543520859605,-0.0227495014405734)	(-0.0227999176158459,0.0455656685443713)	(-0.0835034380856453,0.0875991626664839)	0.01117	-0.02297	0.039822	0.0644158	(-0.04487,-0.00107)	7.99395	0.0183711	0.0848839
X-13507	0.125694	0.182815	0.205849	(0.0581082792278905,0.193280532914756)	(0.102757982924254,0.262872048681701)	(0.0897968819122825,0.321901366336523)	0.02407	0.15878	4.23e-11	4.05e-10	(0.1116,0.20597)	1.89874	0.386985	0.585022
X-13553	-0.0602029	-0.00698573	0.0278953	(-0.0975336779084154,-0.0228721698539186)	(-0.0434644355428294,0.0294929715219371)	(-0.0140402243823008,0.0698308102841889)	0.0113	-0.01599	0.157096	0.212209	(-0.03815,0.00616)	9.82945	0.00733775	0.0454929
X-13684	-0.122906	-0.102745	-0.0577941	(-0.173200342817254,-0.0726112631514732)	(-0.164449721521087,-0.0410408459073945)	(-0.120551903389553,0.00496374376882832)	0.0169	-0.09897	4.7e-09	3.18e-08	(-0.13209,-0.06585)	2.53811	0.281098	0.484091
X-13866	-0.162409	-0.0588349	0.0129374	(-0.21842052909851,-0.10639815019777)	(-0.104780301059268,-0.0128894544464879)	(-0.0750654721433725,0.100940262756694)	0.01681	-0.0846	4.81e-07	2.26e-06	(-0.11754,-0.05166)	13.3402	0.00126824	0.0148401
X-14056	-0.141287	-0.0837166	0.00382826	(-0.189224492068356,-0.0933489798767534)	(-0.138081626687566,-0.0293516509468741)	(-0.0782428736767951,0.0858993992055508)	0.0168	-0.09679	8.4e-09	5.4e-08	(-0.12973,-0.06386)	9.3058	0.0095339	0.0547137
X-14939	-0.0510625	-0.0699361	-0.0978591	(-0.117703633631087,0.0155785567717033)	(-0.125342301822406,-0.0145299494289927)	(-0.161094196253124,-0.0346240425932585)	0.01803	-0.07335	4.73e-05	0.000146374	(-0.10868,-0.03802)	1.02133	0.600096	0.746805
X-15245	0.0621326	0.0941017	-0.0395743	(-0.0309657531924846,0.155231021637679)	(0.00890387556106632,0.1792994306824)	(-0.167840743624573,0.0886922160729477)	0.0288	0.05647	0.049879	0.0780226	(3e-05,0.11291)	2.9175	0.232526	0.42738
X-15461	0.0545817	0.0935885	0.00670188	(0.00390178773856577,0.105261610966102)	(0.0303811289327384,0.156795918059399)	(-0.0239172854338607,0.0373210519485943)	0.01235	0.03037	0.0139321	0.024759	(0.00616,0.05458)	7.01485	0.0299741	0.112998
X-15503	0.0206552	0.00314059	0.01952	(-0.0115749930203806,0.0528854458757274)	(-0.0307993166670291,0.0370804937721214)	(-0.0185760696194052,0.0576160412877576)	0.01016	0.01431	0.15914	0.214328	(-0.00561,0.03423)	0.63678	0.72732	0.843775
X-16397	-0.0900861	-0.0982964	-0.0267959	(-0.127684928395058,-0.0524872146748475)	(-0.165690730816091,-0.0309020187531969)	(-0.0839703071577377,0.030378487033653)	0.01453	-0.07585	1.78e-07	9.09e-07	(-0.10433,-0.04738)	3.80461	0.149224	0.327929
X-16576	-0.0181764	-0.0738876	-0.0549725	(-0.0749758473836226,0.0386230753464633)	(-0.144093621672578,-0.00368149139766935)	(-0.135736121871181,0.0257911961855556)	0.01977	-0.04361	0.0273707	0.0453327	(-0.08236,-0.00487)	1.56075	0.458235	0.650188
X-16580	-0.0985357	-0.102036	-0.0595086	(-0.130853723433308,-0.0662177256126157)	(-0.154908708488642,-0.0491638236701796)	(-0.104782318614044,-0.0142347805785598)	0.01202	-0.08867	1.59e-13	2.17e-12	(-0.11222,-0.06512)	2.19724	0.33333	0.531559
X-16935	-0.0108473	-0.0127808	0.0101165	(-0.0365225426609995,0.0148279525785054)	(-0.0331579051399336,0.00759627630655142)	(-0.010298166188169,0.0305312171808119)	0.00642	-0.00363	0.571483	0.635686	(-0.0162,0.00894)	2.82003	0.24414	0.442596
X-17010	-0.0769474	-0.0191914	-0.0640522	(-0.121390434687081,-0.0325044479328323)	(-0.0704772277915477,0.0320945218483331)	(-0.108460671798203,-0.0196436295045545)	0.01367	-0.0565	3.57e-05	0.000112841	(-0.08329,-0.02971)	2.95716	0.227961	0.420969
X-17323	-0.0477077	-0.0212802	0.130615	(-0.0869827762824982,-0.00843261260543199)	(-0.0820107208749281,0.0394503850629309)	(0.0637664203018046,0.197463219163171)	0.01509	-0.00653	0.665034	0.721922	(-0.03611,0.02304)	20.6179	3.33e-05	0.00115514
X-17335	-0.184711	-0.0633361	-0.0414724	(-0.231146382021194,-0.138275954203682)	(-0.117827714055613,-0.0088443952740249)	(-0.132679490417153,0.0497347470075949)	0.01681	-0.12162	4.73e-13	6e-12	(-0.15457,-0.08866)	14.4526	0.000727211	0.0100803
X-17653	-0.00314177	-0.0344075	-0.0426622	(-0.0278505245238521,0.0215669878784727)	(-0.0522985926074228,-0.0165163551953107)	(-0.0696263571528122,-0.0156981185862418)	0.00651	-0.02791	1.82e-05	6.05e-05	(-0.04068,-0.01515)	5.51647	0.0634035	0.186688
X-17654	-0.0173382	-0.0121019	-0.00957346	(-0.0308380643461818,-0.00383833041732384)	(-0.026159174910059,0.00195545753752854)	(-0.0643584370574666,0.0452115157434345)	0.00489	-0.01467	0.00271569	0.00589599	(-0.02425,-0.00508)	0.31152	0.855765	0.91573
X-17676	0.0660127	0.0726723	0.0578771	(0.0368206111052244,0.095204797391806)	(0.0353107023016676,0.110033944390518)	(-0.0259561447551766,0.141710349739031)	0.01132	0.06779	2.1e-09	1.57e-08	(0.04561,0.08997)	0.13355	0.935406	0.972088
X-18779	0.0248923	0.0168181	-0.00644831	(-0.00480801874684918,0.0545925708029852)	(-0.026306027995662,0.0599422107118964)	(-0.0729052087397521,0.0600085848822768)	0.01171	0.01887	0.107227	0.152625	(-0.00409,0.04182)	0.72419	0.696216	0.819988
X-18887	0.0424788	0.0414889	0.0647518	(0.0144982839264532,0.0704593147830879)	(0.0145472373487264,0.0684306229623606)	(0.00105226097458093,0.128451426838832)	0.00947	0.0439	3.57e-06	1.39e-05	(0.02534,0.06247)	0.45231	0.797594	0.883927
X-18913	-0.0288669	0.00994642	-0.094135	(-0.081171220072435,0.0234373200689964)	(-0.040799018616437,0.0606918669220858)	(-0.167664482963096,-0.0206055180176012)	0.01665	-0.02567	0.123163	0.171274	(-0.05831,0.00697)	5.23721	0.0729043	0.207214
X-18921	-0.0806243	-0.0386185	-0.118434	(-0.122638181881902,-0.0386103484254866)	(-0.0854168230490949,0.00817975523107408)	(-0.208550726027281,-0.0283172507434708)	0.01507	-0.06795	6.51e-06	2.38e-05	(-0.09749,-0.03842)	3.06421	0.216081	0.404758
X-19141	0.119086	0.12833	0.0524503	(0.0685710808444475,0.169600877530947)	(0.0836935112405307,0.172966226286334)	(-0.0137735218219668,0.118674075328388)	0.01523	0.10968	6.03e-13	7.44e-12	(0.07982,0.13953)	3.67267	0.1594	0.340806
X-21258	-0.13865	-0.112943	0.0580547	(-0.190529132619723,-0.0867709649816113)	(-0.174675453375215,-0.0512106528991404)	(-0.0591903158643695,0.175299723482746)	0.01919	-0.10886	1.41e-08	8.89e-08	(-0.14647,-0.07124)	9.06913	0.0107316	0.058601
X-21286	-0.0453892	-0.0281385	0.0093249	(-0.110145967814718,0.0193676496915453)	(-0.0885163504490477,0.0322393639245629)	(-0.0627080666720103,0.0813578730592907)	0.01921	-0.02374	0.21659	0.282413	(-0.06138,0.01391)	1.25914	0.53282	0.693744
X-21310	0.0206431	0.0666581	0.0634745	(-0.058827674263645,0.100113814424765)	(-0.0263158737304181,0.159632036140121)	(-0.0639584919165972,0.190907463488709)	0.02785	0.04436	0.111181	0.157259	(-0.01022,0.09895)	0.64952	0.7227	0.841617
X-21319	-0.0767585	-0.104022	-0.0853979	(-0.133156571517172,-0.0203604538966123)	(-0.145837466874857,-0.0622060463745078)	(-0.160709264198076,-0.0100865813592495)	0.01565	-0.09287	2.97e-09	2.11e-08	(-0.12354,-0.06219)	0.62453	0.731788	0.843775
X-21339	-0.0276532	-0.0146775	0.000302018	(-0.0373735532345753,-0.0179327777676344)	(-0.0301663440084461,0.000811287163604462)	(-0.0130903124238484,0.0136943493645913)	0.00358	-0.01732	1.29e-06	5.64e-06	(-0.02434,-0.01031)	11.104	0.0038797	0.0287151
X-21353	-0.0649196	-0.104943	-0.0494426	(-0.0935396032010744,-0.0362995806106354)	(-0.158499138642805,-0.0513875343714864)	(-0.145169990864345,0.0462848903174828)	0.01245	-0.07223	6.64e-09	4.36e-08	(-0.09663,-0.04782)	1.9016	0.386432	0.585022
X-21364	-0.0954546	-0.080762	-0.0160289	(-0.127721372652699,-0.0631879203907423)	(-0.110553828745477,-0.0509701401003348)	(-0.0656775096859427,0.0336197667722414)	0.01022	-0.07589	1.12e-13	1.6e-12	(-0.09592,-0.05586)	7.09938	0.0287336	0.110166
X-21441	-0.121769	-0.12236	-0.0755662	(-0.192830760265035,-0.0507073609488349)	(-0.172049675158553,-0.0726713125850993)	(-0.146310545831315,-0.00482184396399635)	0.01801	-0.11057	8.23e-10	6.74e-09	(-0.14586,-0.07528)	1.25216	0.534682	0.695164
X-21467	-0.00709659	0.00782806	0.0819558	(-0.0487541776910331,0.0345609909038083)	(-0.0415671721083712,0.0572232981179945)	(0.00970627893265852,0.154205312844825)	0.01487	0.01258	0.397343	0.468595	(-0.01656,0.04172)	4.43455	0.108905	0.26908
X-21470	-0.0989081	-0.12096	0.08117	(-0.184366988781582,-0.0134492871115992)	(-0.193682249764321,-0.0482386475228487)	(-0.0107406482315194,0.173080573318518)	0.0242	-0.06032	0.0126897	0.0227757	(-0.10776,-0.01289)	12.558	0.00187527	0.0189845
X-21471	-0.0105662	-0.00713752	0.0776974	(-0.0571307402898604,0.0359983689654247)	(-0.0445560585442737,0.0302810148893158)	(0.00343119189237062,0.151963615809155)	0.01385	0.00303	0.826622	0.865024	(-0.02412,0.03018)	4.49421	0.105705	0.265199
X-21607	-0.0755596	-0.0550564	-0.130422	(-0.135800967414401,-0.0153182371696355)	(-0.136613069494471,0.0265002300971052)	(-0.225360997417907,-0.0354824022158653)	0.02202	-0.08116	0.000228298	0.000625219	(-0.12432,-0.038)	1.46097	0.481674	0.668704
X-21628	-0.190782	-0.140412	-0.0218293	(-0.299840561166793,-0.0817225421279009)	(-0.184172501018722,-0.0966516887512025)	(-0.0816492286670766,0.0379906883915186)	0.01714	-0.10778	3.24e-10	2.83e-09	(-0.14138,-0.07418)	12.2917	0.00214232	0.0212113
X-21733	-0.031017	-0.110632	-0.0381884	(-0.0895068949354207,0.0274728061343283)	(-0.178675210834018,-0.0425886169639686)	(-0.126467967133223,0.0500912262144556)	0.02022	-0.05947	0.00327029	0.00694936	(-0.09911,-0.01984)	3.3041	0.191657	0.373383
X-21736	-0.221846	-0.237935	-0.0629037	(-0.284289100171533,-0.159402380789194)	(-0.329984146096183,-0.145885701594226)	(-0.155545432860445,0.0297381174238949)	0.02303	-0.188	3.22e-16	7.85e-15	(-0.23312,-0.14287)	9.26347	0.00973783	0.0550244
X-21796	0.0260865	-0.0399699	-0.0450164	(-0.00764081732121376,0.0598139089220896)	(-0.0804211672664086,0.00048128438446108)	(-0.123268317513622,0.0332356160765758)	0.01255	-0.00535	0.669836	0.72626	(-0.02994,0.01924)	7.13817	0.0281816	0.1094
X-22162	-0.0026175	0.0150371	-0.0317803	(-0.0280538929860185,0.0228188910856482)	(-0.00889060535477109,0.0389648815261189)	(-0.0623427176902035,-0.0012179485335897)	0.00772	-0.00271	0.72611	0.778839	(-0.01785,0.01243)	5.58883	0.0611507	0.183046
X-23593	-0.0200886	0.0368163	0.021054	(-0.0424908889773678,0.00231358927476024)	(0.0160101176672005,0.0576224240168478)	(-0.0247056708148769,0.0668137687756614)	0.00738	0.01152	0.118473	0.166268	(-0.00294,0.02598)	13.4927	0.00117513	0.014308
X-23639	-0.0486424	0.00531432	0.04186	(-0.0845419964512377,-0.0127427171134881)	(-0.0330564466847458,0.0436850782230058)	(-0.0153498534112926,0.0990699324747782)	0.01216	-0.01212	0.318781	0.390247	(-0.03595,0.01171)	8.1889	0.0166649	0.0820498
X-23641	-0.0347597	-0.0165776	0.0435221	(-0.119708056724359,0.050188567884867)	(-0.103544035222209,0.0703887823427639)	(-0.04040921424935,0.127453452023121)	0.02511	-0.00201	0.936135	0.95091	(-0.05123,0.04721)	1.80928	0.404688	0.602684
X-23644	-0.103952	-0.0555074	-0.010859	(-0.149920251833203,-0.0579839494336949)	(-0.114125059048767,0.00311026231214331)	(-0.199994600285464,0.178276546358964)	0.01813	-0.08287	4.84e-06	1.81e-05	(-0.1184,-0.04734)	2.20191	0.332553	0.531259
X-23654	0.0482087	0.0268392	0.0259554	(0.023926692724886,0.0724906133973674)	(-0.00767829223492825,0.0613567695528193)	(-0.0225559486407463,0.0744668421075851)	0.00938	0.03896	3.26e-05	0.000104315	(0.02058,0.05734)	1.30702	0.520216	0.684968
X-23659	0.00713581	0.020458	-0.00212045	(-0.0264016096292154,0.0406732268439022)	(-0.0126154534424354,0.053531485803312)	(-0.0608915284893549,0.0566506233842476)	0.01115	0.01167	0.295192	0.366853	(-0.01018,0.03353)	0.55294	0.758456	0.854913
X-23665	-0.0415391	0.0147964	0.00940261	(-0.094970603627046,0.0118923956922864)	(-0.0439781207534868,0.0735709532813309)	(-0.0632143236034949,0.0820195467949033)	0.01772	-0.01023	0.563695	0.630918	(-0.04495,0.02449)	2.29627	0.317228	0.519677
X-23680	-0.00350528	0.0249165	-0.101689	(-0.0474728635433582,0.0404623111955039)	(-0.0209479800950997,0.0707810650692049)	(-0.188226633245399,-0.0151522748021524)	0.0152	-0.00315	0.835871	0.872676	(-0.03295,0.02665)	6.41972	0.0403622	0.137686
X-23739	0.0930357	0.0748904	-0.00496525	(0.0494629436171668,0.136608414530421)	(0.0389003956006676,0.1108804290071)	(-0.0394673797617137,0.0295368870336063)	0.01103	0.04799	1.36e-05	4.69e-05	(0.02637,0.06962)	15.3011	0.000475779	0.00739098
X-23782	-0.0195168	0.0293245	0.0284052	(-0.0470160087751634,0.0079824972134572)	(-0.00895499113523421,0.0676039386399479)	(-0.0507161243755893,0.107526438518963)	0.01097	-0.00058	0.957706	0.966946	(-0.02208,0.02091)	4.68162	0.0962497	0.249916
X-23974	-0.0889249	-0.0606277	-0.0534794	(-0.144063853846068,-0.0337860255747207)	(-0.127622940997787,0.0063676127793562)	(-0.170585919625892,0.0636271920245066)	0.02041	-0.07469	0.000253349	0.000689631	(-0.11471,-0.03468)	0.5513	0.759079	0.854913
X-23997	0.0389001	0.0277979	0.0174885	(-0.028499948866537,0.106300240819008)	(-0.0376963047634045,0.0932920723607747)	(-0.0482826379910199,0.0832595625260962)	0.0195	0.02789	0.152744	0.206951	(-0.01034,0.06611)	0.19859	0.905474	0.951963
X-24243	0.0915187	0.164522	0.0752233	(0.000379304262897354,0.182658012590471)	(0.0930377878323861,0.236006594298984)	(-0.0257880450780924,0.176234706645757)	0.02507	0.12216	1.1e-06	4.9e-06	(0.07302,0.1713)	2.6127	0.270807	0.470129
X-24328	-0.0103917	-0.0336705	-0.00184468	(-0.0436581202727988,0.0228747708957258)	(-0.0700215718778925,0.00268064285523912)	(-0.0483122415788621,0.044622880695106)	0.01107	-0.01682	0.128641	0.178042	(-0.03852,0.00488)	1.36786	0.50463	0.679848
X-24337	-0.0766876	-0.0889204	0.0612787	(-0.121427383202386,-0.0319477439840069)	(-0.122486110354817,-0.0553547646698912)	(-0.0135746219057947,0.136132025600527)	0.01289	-0.0679	1.4e-07	7.33e-07	(-0.09317,-0.04262)	13.0955	0.0014333	0.0157488
X-24408	0.00146503	0.0115219	-0.042369	(-0.0315790574212552,0.0345091181715231)	(-0.0155239162452125,0.038567772714421)	(-0.0909973634945094,0.00625932180709213)	0.00981	-0.0003	0.975235	0.979183	(-0.01953,0.01892)	3.61995	0.163659	0.343637
X-24422	-0.159353	-0.0742462	-0.218612	(-0.231471964488473,-0.0872335141045986)	(-0.132615389487951,-0.0158769279909459)	(-0.343674718529884,-0.0935499771934845)	0.02176	-0.1208	2.84e-08	1.68e-07	(-0.16345,-0.07815)	5.8912	0.0525705	0.164168
X-24425	0.0312619	-0.0565291	-0.0387213	(-0.0244590024280133,0.0869828511656684)	(-0.102911277857422,-0.0101469167587414)	(-0.104904281369654,0.0274616794670823)	0.01601	-0.02467	0.12337	0.171274	(-0.05606,0.00671)	5.85619	0.0534988	0.165077
X-24456	0.0084816	-0.00583921	0.0297004	(-0.0225034342471806,0.0394666362993193)	(-0.0764736182375736,0.0647952088211859)	(-0.0696342327499619,0.129034960334523)	0.01392	0.00795	0.568143	0.63432	(-0.01934,0.03523)	0.3317	0.847171	0.909813
X-24475	-0.12681	-0.0482399	0.0501822	(-0.169823119897062,-0.0837971865296269)	(-0.118773116615305,0.0222933960863373)	(-0.0552272488180048,0.155591615300014)	0.01769	-0.08866	5.42e-07	2.49e-06	(-0.12334,-0.05398)	10.9482	0.00419398	0.0297079
X-24546	-0.0788734	-0.141815	0.0420476	(-0.163007429949849,0.00526059655904687)	(-0.217758035004807,-0.0658710467665013)	(-0.035306965376625,0.119402192746762)	0.02324	-0.05958	0.0103726	0.0191511	(-0.10514,-0.01402)	11.3368	0.0034534	0.028002
X-24556	-0.0103298	-0.0645173	0.0967669	(-0.0512970587758123,0.0306375353964144)	(-0.115500437441985,-0.0135341695456185)	(0.0384297442241566,0.155104093129484)	0.01429	-0.00199	0.888998	0.914369	(-0.03001,0.02602)	16.9461	0.000209029	0.00448417
X-24571	0.262539	0.214774	0.00908096	(0.12383707443575,0.401240616709308)	(0.062369691653531,0.367177906972185)	(-0.170219951564377,0.188381880147393)	0.04543	0.18373	5.24e-05	0.000161815	(0.0947,0.27277)	5.04427	0.0802878	0.220547
X-24585	-0.0616755	0.0371296	0.113724	(-0.103252018758547,-0.0200990273423281)	(-0.0155714343270733,0.0898306537980475)	(0.0468865338182971,0.180562432253182)	0.01496	0.00271	0.856475	0.89212	(-0.02662,0.03204)	21.4487	2.2e-05	0.000792967
X-24588	0.0292291	0.0391896	0.0109075	(0.00280261215864701,0.0556555954079963)	(0.011901110477174,0.0664781413913698)	(-0.0261908352539754,0.0480058712029261)	0.00862	0.02925	0.000693869	0.001727	(0.01235,0.04615)	1.44874	0.48463	0.67074
X-24669	-0.0559732	-0.148041	-0.0223401	(-0.123649862115735,0.0117033910780567)	(-0.200665986031798,-0.0954155765769106)	(-0.107375774672809,0.0626955310731032)	0.01904	-0.09581	4.88e-07	2.28e-06	(-0.13314,-0.05849)	7.98268	0.0184749	0.0849282
X-24812	-0.076759	-0.0777958	-0.029041	(-0.115211471795707,-0.0383065138621185)	(-0.113050577643244,-0.0425410220957814)	(-0.0705882679882075,0.012506287922007)	0.01124	-0.06375	1.42e-08	8.89e-08	(-0.08578,-0.04171)	3.73042	0.154864	0.335243
X-24947	-0.0979826	-0.201301	0.0640736	(-0.160396830897332,-0.0355683219566158)	(-0.262821051642011,-0.139780088392174)	(-0.0133245655173053,0.141471774006265)	0.01945	-0.09834	4.3e-07	2.05e-06	(-0.13647,-0.06021)	27.6751	9.78e-07	7.34e-05
X-24949	-0.15238	-0.113188	-0.0186709	(-0.182748811060284,-0.122010925642151)	(-0.145737719127774,-0.0806386751469036)	(-0.0570301922916337,0.019688380766325)	0.0098	-0.10516	7.76e-27	9.99e-25	(-0.12438,-0.08594)	29.0498	4.92e-07	5.54e-05
X-24951	0.0112388	-0.00571241	0.0434182	(-0.0142315441995861,0.0367090808355594)	(-0.0384495160616192,0.0270246959907892)	(-0.0476187354097985,0.134455114012479)	0.01002	0.00664	0.507326	0.577155	(-0.01299,0.02627)	1.29911	0.522279	0.684968
X-24953	0.0210041	-0.000337936	0.0745589	(-0.0196189888192384,0.0616271812250579)	(-0.0318317298508932,0.0311558569099589)	(-0.0180459096934546,0.167163762911846)	0.01226	0.01218	0.320623	0.391741	(-0.01186,0.03622)	2.53118	0.282073	0.484091
X-25343	-0.0199854	0.0257727	0.0441358	(-0.0722994106715016,0.0323285888684896)	(-0.0330349611031436,0.0845803163742735)	(-0.0438709952939172,0.132142618081907)	0.01823	0.00746	0.682206	0.737896	(-0.02826,0.04318)	2.09696	0.35047	0.547268
X-25371	0.0407944	0.0231622	-0.0190194	(-0.00320945701663612,0.0847983149871354)	(-0.0126995724577426,0.0590238740478225)	(-0.0550687258017807,0.0170298725231489)	0.01123	0.01185	0.291604	0.363395	(-0.01017,0.03386)	4.8611	0.0879883	0.235245
X-25419	0.0992436	0.0941509	0.0683666	(0.0520416913003657,0.146445434231935)	(0.047973822441994,0.140328000990027)	(0.0163523978966119,0.120380789174328)	0.01422	0.08852	4.8e-10	4.04e-09	(0.06065,0.11639)	0.83209	0.659651	0.795149
X-25420	-0.153403	-0.0665397	0.0604049	(-0.209728322406867,-0.0970784899540864)	(-0.12393107984763,-0.00914832429011461)	(0.0214647489863042,0.0993450413196681)	0.01427	-0.02247	0.115397	0.162204	(-0.05044,0.0055)	40.4235	1.67e-09	1.5e-06
X-25422	0.0131126	0.0106612	-0.0647479	(-0.022804998935922,0.0490301119969415)	(-0.021382026148144,0.0427043763949747)	(-0.112279552235171,-0.0172161951043688)	0.0109	-0.0037	0.734166	0.786544	(-0.02506,0.01766)	7.95012	0.0187782	0.0854501
X-25433	-0.0924469	-0.0953205	0.0360911	(-0.149165367721581,-0.0357283765212219)	(-0.15742259378595,-0.033218350296287)	(-0.0430791814657391,0.115261442422882)	0.01889	-0.06536	0.000538968	0.00137957	(-0.10238,-0.02834)	8.07812	0.017614	0.0844163
X-25519	-0.0560391	-0.0332543	-0.101346	(-0.122146050040197,0.010067947990221)	(-0.0764029078344301,0.00989422752876979)	(-0.181679077725366,-0.0210120979521931)	0.01681	-0.05037	0.00273469	0.00592297	(-0.08333,-0.01742)	2.17946	0.336307	0.534414
X-25563	0.0449083	0.112882	0.0302899	(-0.0119671696457569,0.101783749561488)	(0.0590979711000238,0.166666485612963)	(-0.0635515758266795,0.124131294887282)	0.01841	0.07333	6.78e-05	0.000205624	(0.03725,0.1094)	3.8448	0.146256	0.324572
X-25790	-0.0380825	-0.0310259	0.000531838	(-0.0604270784323673,-0.0157378893205037)	(-0.0649115617543292,0.00285969383781645)	(-0.0334108879083766,0.0344745636782459)	0.00834	-0.02748	0.000984486	0.00237807	(-0.04383,-0.01113)	3.52326	0.171765	0.351728
X-25810	-0.0531352	-0.0306832	-0.0257307	(-0.0732858081983263,-0.0329845937329936)	(-0.0575838213478503,-0.00378258674442048)	(-0.0618068845433303,0.010345473059117)	0.00751	-0.04184	2.54e-08	1.53e-07	(-0.05657,-0.02712)	2.63374	0.267973	0.468452
X-25948	0.0337779	0.0626182	0.043266	(-0.00894969385826764,0.076505480414512)	(0.0205619483118924,0.104674470054181)	(-0.024170434837021,0.110702531211564)	0.01397	0.04758	0.000662977	0.00165928	(0.02019,0.07496)	0.90772	0.63517	0.775459
X-25983	-0.0914815	-0.0184624	-0.0172839	(-0.145342111360393,-0.0376208200883945)	(-0.0622421488148489,0.0253173628025674)	(-0.0796250777586349,0.045057226531287)	0.01522	-0.04059	0.00765419	0.0147992	(-0.07042,-0.01076)	4.94782	0.0842546	0.229135
X-26097	-0.0453203	-0.0442924	-0.0514644	(-0.0629016731527415,-0.0277389263383549)	(-0.0722465046480534,-0.0163382337450887)	(-0.10022557363164,-0.00270318946046395)	0.00726	-0.04558	3.48e-10	2.99e-09	(-0.05981,-0.03134)	0.06493	0.968055	0.985557
X-26107	-0.0852384	-0.0747266	-0.0328852	(-0.118309733289507,-0.0521669953486565)	(-0.118265680606657,-0.0311874706048855)	(-0.0899059237164435,0.0241354715120469)	0.0122	-0.07286	2.33e-09	1.69e-08	(-0.09677,-0.04896)	2.43323	0.296231	0.497028
X-26108	-0.0726576	-0.080444	-0.0891485	(-0.114139979645582,-0.0311751226669018)	(-0.13897442758325,-0.0219135265019226)	(-0.177834328170861,-0.000462606628603285)	0.01613	-0.07703	1.8e-06	7.52e-06	(-0.10865,-0.04541)	0.12748	0.938251	0.973788
X-26111	-0.0611431	-0.0792088	-0.0178893	(-0.0760025844831781,-0.0462836507605432)	(-0.111910967963204,-0.0465065674216807)	(-0.0605643908680868,0.0247858313498523)	0.00658	-0.06	7.55e-20	3.58e-18	(-0.0729,-0.04711)	5.08864	0.0785265	0.2177
X-26119	0.0274214	-0.000469436	0.00264372	(-0.00404447312716071,0.0588872326221399)	(-0.0377403838608564,0.0368015128284)	(-0.0668215033914192,0.0721089362289402)	0.01159	0.01441	0.213985	0.279826	(-0.00832,0.03713)	1.37931	0.501749	0.679813
xanthine	0.0578209	-0.00404633	0.0515769	(0.0102298215975248,0.105411905586718)	(-0.0587304899973397,0.0506378298609321)	(-0.0107357837972937,0.113889663277059)	0.01587	0.03625	0.0223838	0.0376264	(0.00514,0.06735)	3.10755	0.211448	0.401084
xanthosine	0.0132114	0.0111368	0.0326212	(-0.0140244454096692,0.0404472831217091)	(-0.010912084537783,0.0331857492808397)	(-0.0307660134978905,0.0960084967728892)	0.00844	0.01337	0.113308	0.160017	(-0.00318,0.02991)	0.39387	0.821245	0.89473
xanthurenate	-0.0364462	-0.0238128	0.0171252	(-0.0687327370781846,-0.00415972653487448)	(-0.0541473731860969,0.00652173165461985)	(-0.0217181494758079,0.0559684562776212)	0.0098	-0.01827	0.0623575	0.095714	(-0.03748,0.00094)	4.53545	0.103548	0.262068
ximenoylcarnitine (C26:1)*	0.0589178	0.0438156	0.0564212	(0.0292164016674406,0.0886191957731951)	(0.0098200976892563,0.0778110155475673)	(0.00259229410965609,0.110250107721719)	0.01054	0.05298	4.99e-07	2.3e-06	(0.03232,0.07363)	0.4484	0.799156	0.88457

## Sheet: Table S4
Metabolite	HMDB	PubChem	KEGG	SMILES
Methylguanidine	HMDB0001522	10111	C02294	CN=C(N)N
1-Methyluric acid	HMDB0003099	69726	C16359	CN1C(=O)C2=C(NC(=O)N2)NC1=O
1-Methylxanthine	HMDB0010738	80220	C16358	CN1C(=O)C2=C(NC1=O)N=CN2
1-Acylglycerol	METPA0229	NA	C01885	NA
LysoPA(16:0/0:0)	HMDB0007853	89566	C04036	CCCCCCCCCCCCCCCC(=O)OC[C@H](COP(=O)(O)O)O
Imidazoleacetic acid riboside	HMDB0002331	440569	C05131	C1=C(N=CN1[C@H]2[C@@H]([C@@H]([C@H](O2)CO)O)O)CC(=O)O
12S-HHT	HMDB0012535	5283141	C20388	CCCCC[C@@H](/C=C/C=C/C/C=C\CCCC(=O)O)O
12,13-DHOME	HMDB0004705	10236635	C14829	CCCCCC(C(C/C=C\CCCCCCCC(=O)O)O)O
Alpha-dimorphecolic acid	HMDB0004670	5312830	C14767	CCCCC/C=C\C=C\[C@H](CCCCCCCC(=O)O)O
Deoxyuridine	HMDB0000012	13712	C00526	C1[C@@H]([C@H](O[C@H]1N2C=CC(=O)NC2=O)CO)O
Aminoadipic acid	HMDB0000510	469	C00956	C(CC(C(=O)O)N)CC(=O)O
2-Oxoarginine	HMDB0004225	558	C03771	C(CC(=O)C(=O)O)CN=C(N)N
Hydroxyphenyllactic acid	HMDB0000755	9378	C03672	C1=CC(=CC=C1CC(C(=O)O)O)O
1H-Indole-3-carboxaldehyde	HMDB0029737	10256	C08493	C1=CC=C2C(=C1)C(=CN2)C=O
3-Hydroxyoctanoic acid	HMDB0001954	26613	C20793	CCCCCC(CC(=O)O)O
1-Methylhistidine	HMDB0000001	92105	C01152	CN1C=C(N=C1)C[C@@H](C(=O)O)N
Cysteic acid	HMDB0002757	25701	C00506	C(C(C(=O)O)N)S(=O)(=O)O
Ureidopropionic acid	HMDB0000026	111	C02642	C(CNC(=O)N)C(=O)O
3beta,7alpha-Dihydroxy-5-cholestenoate	HMDB0012454	3081084	C17335	C[C@H](CCCC(C)C(=O)O)[C@H]1CC[C@@H]2[C@@]1(CC[C@H]3[C@H]2[C@@H](C=C4[C@@]3(CC[C@@H](C4)O)C)O)C
4-Acetamidobutanoic acid	HMDB0003681	18189	C02946	CC(=O)NCCCC(=O)O
Cholestenone	HMDB0000921	91477	C00599	C[C@H](CCCC(C)C)[C@H]1CC[C@@H]2[C@@]1(CC[C@H]3[C@H]2CCC4=CC(=O)CC[C@]34C)C
4-Ethylphenol	HMDB0029306	31242	C13637	CCC1=CC=C(C=C1)O
p-Hydroxyphenylacetic acid	HMDB0000020	127	C00642	C1=CC(=CC=C1CC(=O)O)O
4-Hydroxyphenylpyruvic acid	HMDB0000707	979	C01179	C1=CC(=CC=C1CC(=O)C(=O)O)O
p-Toluenesulfonic acid	HMDB0059933	6101	C06677	CC1=CC=C(C=C1)S(O)(=O)=O
5-Hydroxylysine	HMDB0000450	4433	C16741	C(C[C@@H](C(=O)O)N)[C@H](CN)O
Dihydrothymine	HMDB0000079	93556	C00906	CC1CNC(=O)NC1=O
5a-Androstane-3b,17b-diol	HMDB0000493	242332	C12525	C[C@]12CC[C@@H](C[C@@H]1CC[C@@H]3[C@@H]2CC[C@]4([C@H]3CC[C@@H]4O)C)O
8-Methoxykynurenate	HMDB0060426	76230	C05830	COC1=CC=CC2=C(O)C=C(N=C12)C(O)=O
9,10-DHOME	HMDB0004704	9966640	C14828	CCCCC/C=C\CC(C(CCCCCCCC(=O)O)O)O
Acetoacetic acid	HMDB0000060	96	C00164	CC(=O)CC(=O)O
Alpha-Tocopherol	HMDB0001893	14985	C02477	CC1=C(C(=C2CC[C@@](OC2=C1C)(C)CCC[C@H](C)CCC[C@H](C)CCCC(C)C)C)O
2-Aminobenzoic acid	HMDB0001123	227	C00108	C1=CC=C(C(=C1)C(=O)O)N
D-Xylonate	METPA0050	NA	C00502	NA
L-Arginine	HMDB0000517	6322	C00062	C(C[C@@H](C(=O)O)N)CN=C(N)N
L-Aspartic acid	HMDB0000191	5960	C00049	C([C@@H](C(=O)O)N)C(=O)O
Azelaic acid	HMDB0000784	2266	C08261	C(CCCC(=O)O)CCCC(=O)O
3,5-Dihydroxybenzoic acid	HMDB0013677	7424	C00180	C1=C(C=C(C=C1O)O)C(=O)O
Beta-Alanine	HMDB0000056	239	C00099	C(CN)C(=O)O
Bilirubin	HMDB0000054	21252250	C00486	CC1=C(NC(=C1CCC(=O)O)CC2=C(C(=C(N2)/C=C\3/C(=C(C(=O)N3)C)C=C)C)CCC(=O)O)/C=C\4/C(=C(C(=O)N4)C=C)C
Biliverdin	HMDB0001008	5353439	C00500	CC\1=C(/C(=C/C2=C(C(=C(N2)/C=C\3/C(=C(C(=O)N3)C)C=C)C)CCC(=O)O)/N/C1=C/C4=NC(=O)C(=C4C)C=C)CCC(=O)O
Butyric acid	HMDB0000039	264	C00246	CCCC(=O)O
Butyrylcarnitine	HMDB0002013	439829	C02862	CCCC(=O)OC(CC(=O)[O-])C[N+](C)(C)C
Caffeine	HMDB0001847	2519	C07481	CN1C=NC2=C1C(=O)N(C(=O)N2C)C
Cholesterol sulfate	HMDB0000653	65076	C18043	C[C@H](CCCC(C)C)[C@H]1CC[C@@H]2[C@@]1(CC[C@H]3[C@H]2CC=C4[C@@]3(CC[C@@H](C4)OS(=O)(=O)O)C)C
Phosphorylcholine	HMDB0001565	8691	C00588	C[N+](C)(C)CCOP(=O)(O)O
Citraconic acid	HMDB0000634	643798	C02226	C/C(=C/C(=O)O)/C(=O)O
Citrulline	HMDB0000904	9750	C00327	C(C[C@@H](C(=O)O)N)CNC(=O)N
Cortisone	HMDB0002802	225609	C00762	C[C@]12CCC(=O)C=C1CC[C@@H]3[C@@H]2C(=O)C[C@]4([C@H]3CC[C@@]4(C(=O)CO)O)C
Creatinine	HMDB0000562	588	C00791	CN1CC(=O)N=C1N
L-Cystathionine	HMDB0000099	439258	C02291	C(CSC[C@@H](C(=O)O)N)[C@@H](C(=O)O)N
L-Cysteine	HMDB0000574	5862	C00097	C([C@@H](C(=O)O)N)S
L-Cystine	HMDB0000192	67678	C00491	C([C@@H](C(=O)O)N)SSC[C@@H](C(=O)O)N
Dehydroepiandrosterone sulfate	HMDB0001032	12594	C04555	C[C@]12CC[C@H]3[C@H]([C@@H]1CCC2=O)CC=C4[C@@]3(CC[C@@H](C4)OS(=O)(=O)O)C
8,11,14-Eicosatrienoic acid	HMDB0002925	5280581	C03242	CCCCC/C=C\C/C=C\C/C=C\CCCCCCC(=O)O
Asymmetric dimethylarginine	HMDB0001539	123831	C03626	CN(C)C(=NCCC[C@@H](C(=O)O)N)N
Docosadienoate (22:2n6)	HMDB0061714	5282807	C16533	CCCCCC=CCC=CCCCCCCCCCCCC(O)=O
Diethylhexyl adipate	HMDB0040270	7641	C14240	CCCCC(CC)COC(=O)CCCCC(=O)OCC(CC)CCCC
Docosahexaenoic acid	HMDB0002183	445580	C06429	CC/C=C\C/C=C\C/C=C\C/C=C\C/C=C\C/C=C\CCC(=O)O
Dodecanedioic acid	HMDB0000623	12736	C02678	C(CCCCCC(=O)O)CCCCC(=O)O
Dopamine 3-O-sulfate	HMDB0006275	122136	C13690	C1=CC(=C(C=C1CCN)OS(=O)(=O)O)O
Erythritol	HMDB0002994	222285	C00503	C([C@H]([C@H](CO)O)O)O
Fumaric acid	HMDB0000134	444972	C00122	C(=C/C(=O)O)\C(=O)O
Galactonic acid	HMDB0000565	128869	C00880	C([C@H]([C@@H]([C@@H]([C@H](C(=O)O)O)O)O)O)O
N2-gamma-Glutamylglutamine	HMDB0011738	150914	C05283	C(CC(=O)N[C@@H](CCC(=O)N)C(=O)O)[C@@H](C(=O)O)N
Beta-tocopherol	HMDB0006335	6857447	C14152	CC1=CC(=C(C2=C1O[C@](CC2)(C)CCC[C@H](C)CCC[C@H](C)CCCC(C)C)C)O
D-Glucose	HMDB0000122	5793	C00221	C([C@@H]1[C@H]([C@@H]([C@H](C(O1)O)O)O)O)O
L-Glutamic acid	HMDB0000148	33032	C00025	C(CC(=O)O)[C@@H](C(=O)O)N
Glyceric acid	HMDB0000139	439194	C00258	C([C@H](C(=O)O)O)O
Glycerol	HMDB0000131	753	C00116	C(C(CO)O)O
Glycerophosphocholine	HMDB0000086	71920	C00670	C[N+](C)(C)CCOP(=O)([O-])OC[C@H](CO)O
Glycine	HMDB0000123	750	C00037	C(C(=O)O)N
Chenodeoxycholic acid glycine conjugate	HMDB0000637	22833540	C05466	C[C@H](CCC(=O)NCC(=O)O)[C@H]1CCC2[C@@]1(CCC3C2[C@@H](C[C@H]4[C@@]3(CC[C@H](C4)O)C)O)C
Deoxycholic acid glycine conjugate	HMDB0000631	3035026	C05464	C[C@H](CCC(=O)NCC(=O)O)[C@H]1CCC2[C@@]1([C@H](CC3C2CC[C@H]4[C@@]3(CC[C@H](C4)O)C)O)C
Lithocholic acid glycine conjugate	HMDB0000698	115245	C15557	C[C@H](CCC(=O)NCC(=O)O)[C@H]1CC[C@@H]2[C@@]1(CC[C@H]3[C@H]2CC[C@H]4[C@@]3(CC[C@H](C4)O)C)C
Sulfolithocholylglycine	HMDB0002639	53477756	C11301	C[C@H](CCC(=O)NCC(=O)O)C1CCC2[C@@]1(CCC3C2CCC4[C@@]3(CC[C@@H](C4)OS(=O)(=O)O)C)C
Guanosine	HMDB0000133	6802	C00387	C1=NC2=C(N1[C@H]3[C@@H]([C@@H]([C@H](O3)CO)O)O)NC(=NC2=O)N
Hippuric acid	HMDB0000714	464	C01586	C1=CC=C(C=C1)C(=O)NCC(=O)O
L-Histidine	HMDB0000177	6274	C00135	C1=C(NC=N1)C[C@@H](C(=O)O)N
Homo-L-arginine	HMDB0000670	9085	C01924	C(CCN=C(N)N)C[C@@H](C(=O)O)N
Homocitrulline	HMDB0000679	65072	C02427	C(CCNC(=O)N)C[C@@H](C(=O)O)N
(S)-Homostachydrine	HMDB0033433	441447	C08283	C[N+]1(CCCC[C@H]1C(=O)[O-])C
Homovanillic acid	HMDB0000118	1738	C05582	COC1=C(C=CC(=C1)CC(=O)O)O
Indolelactic acid	HMDB0000671	92904	C02043	C1=CC=C2C(=C1)C(=CN2)CC(C(=O)O)O
Indolin-2-one	HMDB0061918	321710	C12312	OC1=NC2=CC=CC=C2C1
D-threo-Isocitric acid	HMDB0001874	5318532	C00451	C([C@@H]([C@H](C(=O)O)O)C(=O)O)C(=O)O
Isovaleric acid	HMDB0000718	10430	C08262	CC(C)CC(=O)O
L-Lactic acid	HMDB0000190	61503	C00186	C[C@@H](C(=O)O)O
Dodecanoic acid	HMDB0000638	3893	C02679	CCCCCCCCCCCC(=O)O
Linoleic acid	HMDB0000673	5280450	C01595	CCCCC/C=C\C/C=C\CCCCCCCC(=O)O
D-Lysine	HMDB0003405	866	C00739	C(CCN)C[C@H](C(=O)O)N
Maleic acid	HMDB0000176	444972	C01384	C(=C\C(=O)O)\C(=O)O
D-Mannose	HMDB0000169	18950	C00936	C([C@@H]1[C@H]([C@@H]([C@@H](C(O1)O)O)O)O)O
N-Acetylaspartylglutamic acid	HMDB0001067	5255	C12270	CC(=O)NC(CC(=O)O)C(=O)NC(CCC(=O)O)C(=O)O
N-Acetyl-beta-alanine	HMDB0061880	76406	C01073	CC(=O)NCCC(O)=O
N-a-Acetylcitrulline	HMDB0000856	11506771	C15532	CC(=O)NC(CCCNC(=O)N)C(=O)O
Aspartylglycosamine	HMDB0000489	123826	C04540	CC(=O)N[C@@H]1[C@H]([C@@H]([C@H](O[C@H]1NC(=O)C[C@@H](C(=O)O)N)CO)O)O
N-Acetylglutamic acid	HMDB0001138	185	C00624	CC(=O)NC(CCC(=O)O)C(=O)O
N-Acetyl-L-methionine	HMDB0011745	6180	C02712	CC(=O)NC(CCSC)C(=O)O
Formylanthranilic acid	HMDB0004089	101399	C05653	C1=CC=C(C(=C1)C(=O)O)NC=O
N6-Acetyl-L-lysine	HMDB0000206	92832	C02727	CC(=O)NCCCC[C@@H](C(=O)O)N
Ornithine	HMDB0000214	6262	C00077	C(C[C@@H](C(=O)O)N)CN
Orotic acid	HMDB0000226	967	C00295	C1=C(NC(=O)NC1=O)C(=O)O
Palmitic acid	HMDB0000220	985	C00249	CCCCCCCCCCCCCCCC(=O)O
Palmitoleic acid	HMDB0003229	5312427	C08362	CCCCCC/C=C\CCCCCCCC(=O)O
L-Palmitoylcarnitine	HMDB0000222	11953816	C02990	CCCCCCCCCCCCCCCC(=O)O[C@H](CC(=O)[O-])C[N+](C)(C)C
(R)-Pantoate	METPA0053	NA	C00522	NA
Paraxanthine	HMDB0001860	4687	C13747	CN1C=NC2=C1C(=O)N(C(=O)N2)C
Valeric acid	HMDB0000892	7991	C00803	CCCCC(=O)O
Phenyl hydrogen sulfate	HMDB0060015	74426	C02180	OS(=O)(=O)OC1=CC=CC=C1
Phenylacetylglycine	HMDB0000821	68144	C05598	C1=CC=C(C=C1)CC(=O)NCC(=O)O
L-Phenylalanine	HMDB0000159	6140	C00079	C1=CC=C(C=C1)C[C@@H](C(=O)O)N
Phenylpyruvic acid	HMDB0000205	997	C00166	C1=CC=C(C=C1)CC(=O)C(=O)O
Picolinic acid	HMDB0002243	1018	C10164	C1=CC=NC(=C1)C(=O)O
Pregnenolone sulfate	HMDB0060382	105074	C18044	CC(=O)[C@H]1CC[C@H]2[C@@H]3CC=C4C[C@H](CC[C@]4(C)[C@H]3CC[C@]12C)OS(O)(=O)=O
Propionylcarnitine	HMDB0000824	107738	C03017	CCC(=O)OC(CC(=O)[O-])C[N+](C)(C)C
Pyridoxal	HMDB0001545	1050	C00250	CC1=NC=C(C(=C1O)C=O)CO
D-Xylitol	HMDB0002917	6912	C00379	C([C@H](C([C@H](CO)O)O)O)O
S-Adenosylhomocysteine	HMDB0000939	439155	C00021	C1=NC2=C(C(=N1)N)N=CN2[C@H]3[C@@H]([C@@H]([C@H](O3)CSCC[C@@H](C(=O)O)N)O)O
Salicylic acid	HMDB0001895	338	C00805	C1=CC=C(C(=C1)C(=O)O)O
Sebacic acid	HMDB0000792	5192	C08277	C(CCCCC(=O)O)CCCC(=O)O
Sedoheptulose	HMDB0003219	439645	C08355	C(C(C(C(C(C(=O)CO)O)O)O)O)O
L-Serine	HMDB0000187	5951	C00065	C([C@@H](C(=O)O)N)O
Sphinganine	HMDB0000269	91486	C00836	CCCCCCCCCCCCCCC[C@H]([C@H](CO)N)O
Sphingosine	HMDB0000252	5353955	C00319	CCCCCCCCCCCCC/C=C/C(C(CO)N)O
Succinic acid	HMDB0000254	1110	C00042	C(CC(=O)O)C(=O)O
Sucrose	HMDB0000258	5988	C00089	C([C@@H]1[C@H]([C@@H]([C@H]([C@H](O1)O[C@]2([C@H]([C@@H]([C@H](O2)CO)O)O)CO)O)O)O)O
Sulfate	HMDB0001448	1117	C00059	[O-]S(=O)(=O)[O-]
meso-Tartaric acid	METPA0056	NA	C00552	NA
Hydroxypropanedioic acid	HMDB0035227	45	C02287	C(C(=O)O)(C(=O)O)O
L-Theanine	HMDB0034365	439378	C01047	CCNC(=O)CCC(C(=O)O)N
Theophylline	HMDB0001889	2153	C07130	CN1C2=C(C(=O)N(C1=O)C)NC=N2
Threonic acid	HMDB0000943	151152	C01620	C([C@H]([C@@H](C(=O)O)O)O)O
Thyroxine	HMDB0000248	5819	C01829	C1=C(C=C(C(=C1I)OC2=CC(=C(C(=C2)I)O)I)I)C[C@@H](C(=O)O)N
4-Hydroxyproline	HMDB0000725	5810	C01157	C1[C@H](CN[C@@H]1C(=O)O)O
Urocanic acid	HMDB0000301	736715	C00785	C1=C(NC=N1)/C=C/C(=O)O
Lenticin	HMDB0061115	442106	C09213	C[N+](C)(C)[C@@H](CC1=CNC2=CC=CC=C12)C([O-])=O
Uracil	HMDB0000300	1174	C00106	C1=CNC(=O)NC1=O
Urea	HMDB0000294	2447	C00086	C(=O)(N)N
L-Valine	HMDB0000883	6287	C00183	CC(C)[C@@H](C(=O)O)N
Xanthine	HMDB0000292	1188	C00385	C1=NC2=C(N1)C(=O)NC(=O)N2
13S-hydroxyoctadecadienoic acid	HMDB0004667	6443013	C14762	CCCCC[C@@H](/C=C/C=C\CCCCCCCC(=O)O)O
2-Hydroxybutyric acid	HMDB0000008	11266	C05984	CCC(C(=O)O)O
trans-Aconitic acid	HMDB0000958	444212	C02341	C(/C(=C\C(=O)O)/C(=O)O)C(=O)O
L-Xylonate	HMDB0060256	6971043	C05411	OC[C@H](O)[C@@H](O)[C@H](O)C(O)=O
Glutaconic acid	HMDB0000620	5280498	C02214	C(/C=C/C(=O)O)C(=O)O
L-Galactonate	METPA1228	NA	C15930	NA
Gamma-Tocopherol	HMDB0001492	14986	C02483	CC1=C(C=C2CCC(OC2=C1C)(C)CCCC(C)CCCC(C)CCCC(C)C)O
D-Glutamic acid	HMDB0003339	23327	C00217	C(CC(=O)O)[C@H](C(=O)O)N
L-Lysine	HMDB0000182	5962	C00047	C(CCN)C[C@@H](C(=O)O)N
Vaccenic acid	HMDB0003231	5281127	C08367	CCCCCC/C=C/CCCCCCCCCC(=O)O
D-Arabitol	HMDB0000568	827	C01904	C(C(C(C(CO)O)O)O)O
D-Tartaric acid	HMDB0029878	439655	C02107	[C@H]([C@@H](C(=O)O)O)(C(=O)O)O
Elaidic acid	HMDB0000573	637517	C01712	CCCCCCCC/C=C\CCCCCCCC(=O)O
Ribitol	HMDB0000508	NA	C00474	OC[C@H](O)[C@H](O)[C@H](O)CO
Tartaric acid	HMDB0000956	444305	C00898	O[C@H]([C@@H](O)C(O)=O)C(O)=O
Oleic acid	HMDB0000207	445639	C00712	CCCCCCCC/C=C\CCCCCCCC(=O)O
L-Arabitol	HMDB0001851	94154	C00532	C([C@@H](C([C@H](CO)O)O)O)O
Hydroxybutyrylcarnitine	HMDB0013127	53481617	NA	CC(CC(=O)O[C@@H](CC(=O)[O-])C[N+](C)(C)C)O
PC(P-16:0/18:2(9Z,12Z))	HMDB0011211	24779386	NA	CCCCCCCCCCCCCC/C=C\OC[C@H](COP(=O)([O-])OCC[N+](C)(C)C)OC(=O)CCCCCCC/C=C\C/C=C\CCCCC
PE(P-16:0/18:2(9Z,12Z))	HMDB0011343	52925127	NA	CCCCCCCCCCCCCC/C=C\OC[C@H](COP(=O)(O)OCCN)OC(=O)CCCCCCC/C=C\C/C=C\CCCCC
PC(16:0/P-18:1(11Z))	HMDB0007996	53478675	C00157	CCCCCCCCCCCCCCCC(=O)OCC(COP(=O)([O-])OCC[N+](C)(C)C)O/C=C\CCCCCCCC/C=C\CCCCCC
PE(P-16:0e/0:0)	HMDB0011152	42607469	NA	CCCCCCCCCCCCCC/C=C\OC[C@H](COP(=O)(O)OCCN)O
PE(P-18:0/18:2(9Z,12Z))	HMDB0011376	52925079	NA	CCCCCCCCCCCCCCCC/C=C\OC[C@H](COP(=O)(O)OCCN)OC(=O)CCCCCCC/C=C\C/C=C\CCCCC
LysoPE(20:4(5Z,8Z,11Z,14Z)/0:0)	HMDB0011517	42607465	NA	CCCCC/C=C\C/C=C\C/C=C\C/C=C\CCCC(=O)OC[C@H](COP(=O)(O)OCCN)O
MG(22:6(4Z,7Z,10Z,13Z,16Z,19Z)/0:0/0:0)	HMDB0011587	53480995	NA	CC/C=C\C/C=C\C/C=C\C/C=C\C/C=C\C/C=C\CCC(=O)OC[C@H](CO)O
MG(20:5(5Z,8Z,11Z,14Z,17Z)/0:0/0:0)	HMDB0011580	53480988	NA	CC/C=C\C/C=C\C/C=C\C/C=C\C/C=C\CCCC(=O)OC[C@H](CO)O
LysoPC(18:3(9Z,12Z,15Z))	HMDB0010388	24779469	C04230	CC/C=C\C/C=C\C/C=C\CCCCCCCC(=O)OC[C@H](COP(=O)([O-])OCC[N+](C)(C)C)O
LysoPC(18:2(9Z,12Z))	HMDB0010386	11005824	C04230	CCCCC/C=C\C/C=C\CCCCCCCC(=O)OC[C@H](COP(=O)([O-])OCC[N+](C)(C)C)O
LysoPE(18:2(9Z,12Z)/0:0)	HMDB0011507	52925130	NA	CCCCC/C=C\C/C=C\CCCCCCCC(=O)OC[C@H](COP(=O)(O)OCCN)O
MG(14:0/0:0/0:0)	HMDB0011561	10957631	NA	CCCCCCCCCCCCCC(=O)OC[C@H](CO)O
PC(18:1(9Z)/22:6(4Z,7Z,10Z,13Z,16Z,19Z))	HMDB0008123	24778955	C00157	CCCCCCCC/C=C\CCCCCCCC(=O)OC[C@H](COP(=O)([O-])OCC[N+](C)(C)C)OC(=O)CC/C=C\C/C=C\C/C=C\C/C=C\C/C=C\C/C=C\CC
LysoPC(18:1(9Z))	HMDB0002815	16081932	C04230	CCCCCCCC/C=C\CCCCCCCC(=O)OC[C@H](COP(=O)([O-])OCC[N+](C)(C)C)O
MG(18:1(9Z)/0:0/0:0)	HMDB0011567	12178130	NA	CCCCCCCC/C=C\CCCCCCCC(=O)OC[C@H](CO)O
LysoPC(16:1(9Z))	HMDB0010383	24779461	C04230	CCCCCC/C=C\CCCCCCCC(=O)OC[C@H](COP(=O)([O-])OCC[N+](C)(C)C)O
PC(16:0/20:4(5Z,8Z,11Z,14Z))	HMDB0007982	10747814	C00157	CCCCCCCCCCCCCCCC(=O)OC[C@H](COP(=O)([O-])OCC[N+](C)(C)C)OC(=O)CCC/C=C\C/C=C\C/C=C\C/C=C\CCCCC
PC(16:0/22:6(4Z,7Z,10Z,13Z,16Z,19Z))	HMDB0007991	6441886	C00157	CCCCCCCCCCCCCCCC(=O)OC[C@H](COP(=O)([O-])OCC[N+](C)(C)C)OC(=O)CC/C=C\C/C=C\C/C=C\C/C=C\C/C=C\C/C=C\CC
PE(16:0/22:6(4Z,7Z,10Z,13Z,16Z,19Z))	HMDB0008946	9546799	C00350	CCCCCCCCCCCCCCCC(=O)OC[C@H](COP(=O)(O)OCCN)OC(=O)CC/C=C\C/C=C\C/C=C\C/C=C\C/C=C\C/C=C\CC
PC(16:0/18:2(9Z,12Z))	HMDB0007973	5287971	C00157	CCCCCCCCCCCCCCCC(=O)OC[C@H](COP(=O)([O-])OCC[N+](C)(C)C)OC(=O)CCCCCCC/C=C\C/C=C\CCCCC
PC(16:0/18:1(9Z))	HMDB0007972	5497103	C00157	CCCCCCCCCCCCCCCC(=O)OC[C@H](COP(=O)([O-])OCC[N+](C)(C)C)OC(=O)CCCCCCC/C=C\CCCCCCCC
PC(16:0/18:0)	HMDB0007970	24778686	C00157	CCCCCCCCCCCCCCCCCC(=O)O[C@H](COC(=O)CCCCCCCCCCCCCCC)COP(=O)([O-])OCC[N+](C)(C)C
MG(16:0/0:0/0:0)	HMDB0011564	3084463	NA	CCCCCCCCCCCCCCCC(=O)OC[C@H](CO)O
PI(18:0/20:4(5Z,8Z,11Z,14Z))	HMDB0009815	NA	C00626	[H][C@@](COC(=O)CCCCCCCCCCCCCCCCC)(COP(O)(=O)O[C@H]1C(O)C(O)C(O)[C@@H](O)C1O)OC(=O)CCC\C=C/C\C=C/C\C=C/C\C=C/CCCCC
PE(18:0/22:6(4Z,7Z,10Z,13Z,16Z,19Z))	HMDB0009012	9546798	C00350	CCCCCCCCCCCCCCCCCC(=O)OC[C@H](COP(=O)(O)OCCN)OC(=O)CC/C=C\C/C=C\C/C=C\C/C=C\C/C=C\C/C=C\CC
PC(18:0/18:1(9Z))	HMDB0008038	24778825	C00157	CCCCCCCCCCCCCCCCCC(=O)OC[C@H](COP(=O)([O-])OCC[N+](C)(C)C)OC(=O)CCCCCCC/C=C\CCCCCCCC
LysoPI(18:0/0:0)	HMDB0240261	NA	NA	CCCCCCCCCCCCCCCCCC(=O)OC[C@@H](O)COP(O)(=O)O[C@H]1[C@H](O)[C@@H](O)[C@H](O)[C@@H](O)[C@H]1O
PC(16:0/16:0)	HMDB0000564	452110	C00157	CCCCCCCCCCCCCCCC(=O)OC[C@H](COP(=O)([O-])OCC[N+](C)(C)C)OC(=O)CCCCCCCCCCCCCCC
10Z-Heptadecenoic acid	HMDB0060038	5312435	NA	CCCCCC\C=C/CCCCCCCCC(O)=O
11-beta-Hydroxyandrosterone-3-glucuronide	HMDB0010351	53480452	C05643	C[C@]12CC[C@H](C[C@@H]1CC[C@@H]3[C@@H]2[C@H](C[C@]4([C@H]3CCC4=O)C)O)O[C@H]5[C@@H]([C@H]([C@@H]([C@H](O5)C(=O)O)O)O)O
2-Amino-heptanoic acid	HMDB0094649	5312965	NA	CCCCC[C@H](N)C(O)=O
DL-2-Aminooctanoic acid	HMDB0000991	69522	NA	CCCCCCC(C(=O)O)N
MG(0:0/22:6(4Z,7Z,10Z,13Z,16Z,19Z)/0:0)	HMDB0011557	46896303	NA	CC/C=C\C/C=C\C/C=C\C/C=C\C/C=C\C/C=C\CCC(=O)OC(CO)CO
2-Hydroxy-3-methylpentanoic acid	HMDB0000317	10796774	NA	CC[C@@H](C)[C@H](C(=O)O)O
2-Hydroxyacetaminophen sulfate	HMDB0062547	86290013	NA	CC(=O)NC1=CC=C(OS(O)(=O)=O)C=C1O
Alpha-Hydroxyisobutyric acid	HMDB0000729	11671	NA	CC(C)(C(=O)O)O
2-Hydroxydecanoate	HMDB0094656	5312797	NA	CCCCCCCC[C@H](O)C(O)=O
(R)-2-Hydroxycaprylic acid	HMDB0002264	5312860	NA	CCCCCC[C@H](C(=O)O)O
Alpha-Ketooctanoic acid	HMDB0013211	67600	NA	CCCCCCC(=O)C(=O)O
2-Methylbutyroylcarnitine	HMDB0000378	6426901	NA	CCC(C)C(=O)OC(CC(=O)[O-])C[N+](C)(C)C
MG(0:0/18:1(9Z)/0:0)	HMDB0011537	5319879	NA	CCCCCCCC/C=C\CCCCCCCC(=O)OC(CO)CO
2,6-Dihydroxybenzoic acid	HMDB0013676	9338	C21298	C1=CC(=C(C(=C1)O)C(=O)O)O
2-Ethylhydracrylic acid	HMDB0000396	188979	NA	CCC(CO)C(=O)O
3-Hydroxyhippuric acid	HMDB0006116	450268	NA	C1=CC(=CC(=C1)O)C(=O)NCC(=O)O
3-Methylglutaconic acid	HMDB0000522	1551553	NA	C/C(=C\C(=O)O)/CC(=O)O
3-Methylhistidine	HMDB0000479	64969	C01152	CN1C=NC=C1C[C@@H](C(=O)O)N
3b-Hydroxy-5-cholenoic acid	HMDB0000308	92997	NA	C[C@H](CCC(=O)O)[C@H]1CC[C@@H]2[C@@]1(CC[C@H]3[C@H]2CC=C4[C@@]3(CC[C@@H](C4)O)C)C
Acetaminophen glucuronide	HMDB0010316	83944	NA	CC(=O)NC1=CC=C(C=C1)O[C@H]2[C@@H]([C@H]([C@@H]([C@H](O2)C(=O)O)O)O)O
4-ethylphenylsulfate	HMDB0062551	20822574	NA	CCC1=CC=C(OS(O)(=O)=O)C=C1
4-Hydroxyhippuric acid	HMDB0013678	151012	NA	C1=CC(=CC=C1C(=O)NCC(=O)O)O
5-Dodecenoic acid	HMDB0000529	5312378	NA	CCCCCC/C=C\CCCC(=O)O
5,6-Dihydrouridine	HMDB0000497	94312	NA	C1CN(C(=O)NC1=O)[C@H]2[C@@H]([C@@H]([C@H](O2)CO)O)O
5alpha-pregnan-3beta,20alpha-diol disulfate	HMDB0094650	5748360	NA	[H][C@@]1(CC[C@@]2([H])[C@]3([H])CC[C@@]4([H])C[C@H](CC[C@]4(C)[C@@]3([H])CC[C@]12C)OS(O)(=O)=O)[C@H](C)OS(O)(=O)=O
6-Oxopiperidine-2-carboxylic acid	HMDB0061705	3014237	NA	OC(=O)C1CCCC(O)=N1
2-Hydroxycaproic acid	HMDB0001624	99824	NA	CCCCC(C(=O)O)O
2-Hydroxy-3-methylbutyric acid	HMDB0000407	99823	NA	CC(C)C(C(=O)O)O
Androsterone sulfate	HMDB0002759	159663	NA	C[C@]12CC[C@H](C[C@@H]1CC[C@@H]3[C@@H]2CC[C@]4([C@H]3CCC4=O)C)OS(=O)(=O)O
Arabinonic acid	HMDB0000539	122045	C00878	C([C@H]([C@H]([C@@H](C(=O)O)O)O)O)O
Arachidyl carnitine	HMDB0006460	53477833	NA	CCCCCCCCCCCCCCCCCCCC(=O)OC(CC(=O)[O-])C[N+](C)(C)C
SM(d18:1/22:0)	HMDB0012103	44260125	C00550	CCCCCCCCCCCCCCCCCCCCCC(=O)N[C@@H](COP(=O)([O-])OCC[N+](C)(C)C)[C@@H](/C=C/CCCCCCCCCCCCC)O
Benzoic acid	HMDB0001870	243	C00539	C1=CC=C(C=C1)C(=O)O
4E,15Z-Bilirubin IXa	HMDB0000488	21252250	NA	CC1=C(NC(=C1CCC(=O)O)CC2=C(C(=C(N2)/C=C\3/C(=C(C(=O)N3)C)C=C)C)CCC(=O)O)/C=C/4\C(=C(C(=O)N4)C=C)C
N-Butyrylglycine	HMDB0000808	88412	NA	CCCC(=O)NCC(=O)O
N-Carboxyethyl-g-aminobutyric acid	HMDB0002201	2572	NA	C(CC(=O)O)CNCCC(=O)O
Cinnamoylglycine	HMDB0011621	709625	NA	C1=CC=C(C=C1)/C=C/C(=O)NCC(=O)O
Symmetric dimethylarginine	HMDB0003334	169148	NA	CNC(=NC)NCCC[C@@H](C(=O)O)N
Dimethylglycine	HMDB0000092	673	C01026	CN(C)CC(=O)O
Ethylmalonic acid	HMDB0000622	11756	NA	CCC(C(=O)O)C(=O)O
Ferulic acid 4-sulfate	HMDB0029200	6305574	NA	COC1=C(C=CC(=C1)/C=C/C(=O)O)OS(=O)(=O)O
1-[(5-Amino-5-carboxypentyl)amino]-1-deoxyfructose	HMDB0034879	9839580	C16488	NC(CCCCNCC1(O)OC(CO)C(O)C1O)C(O)=O
gamma-Glutamylhistidine	HMDB0029151	7017195	NA	C1=C(NC=N1)C[C@@H](C(=O)O)NC(=O)CC[C@@H](C(=O)O)N
gamma-Glutamylphenylalanine	HMDB0000594	111299	NA	C1=CC=C(C=C1)C[C@@H](C(=O)O)NC(=O)CC[C@@H](C(=O)O)N
gamma-Glutamylserine	HMDB0029158	22844748	NA	C(CC(=O)N[C@@H](CO)C(=O)O)[C@@H](C(=O)O)N
gamma-Glutamyltyrosine	HMDB0011741	94340	NA	C1=CC(=CC=C1C[C@@H](C(=O)O)NC(=O)CC[C@@H](C(=O)O)N)O
gamma-Glutamylvaline	HMDB0011172	7015683	NA	CC(C)[C@@H](C(=O)O)NC(=O)CC[C@@H](C(=O)O)N
D-Glucuronic acid	HMDB0000127	94715	C00191	[C@@H]1([C@@H]([C@H](O[C@@H]([C@@H]1O)O)C(=O)O)O)O
Glycochenodeoxycholic acid 3-glucuronide	HMDB0002579	53477753	C03033	C[C@H](CCC(=O)NCC(=O)O)C1CC[C@@H]2[C@@]1(CC[C@H]3[C@H]2[C@@H](C[C@H]4[C@@]3(CC[C@H](C4)O[C@H]5[C@@H]([C@H]([C@@H]([C@H](O5)C(=O)O)O)O)O)C)O)C
Glycocholic acid	HMDB0000138	23617285	C01921	C[C@H](CCC(=O)NCC(=O)O)[C@H]1CC[C@@H]2[C@@]1([C@H](C[C@H]3[C@H]2[C@@H](CC4[C@@]3(CC[C@H](C4)O)C)O)O)C
Glycoursodeoxycholic acid	HMDB0000708	12310288	NA	C[C@H](CCC(=O)NCC(=O)O)[C@H]1CC[C@@H]2[C@@]1(CC[C@H]3[C@H]2[C@H](C[C@H]4[C@@]3(CC[C@H](C4)O)C)O)C
7Z,10Z-Hexadecadienoic acid	HMDB0000477	13932172	NA	CCCCC/C=C\C/C=C\CCCCCC(=O)O
Hexanoylglycine	HMDB0000701	99463	NA	CCCCCC(=O)NCC(=O)O
Hydroxylated lecithin	HMDB0032332	97663	C03124	C([C@@H](C(=O)O)N)C(=O)NO
Indole-3-propionic acid	HMDB0002302	3744	NA	C1=CC=C2C(=C1)C(=CN2)CCC(=O)O
Isobutyrylglycine	HMDB0000730	10855600	NA	CC(C)C(=O)NCC(=O)O
Isoleucyl-Hydroxyproline	HMDB0028908	61158802	NA	CCC(C)C(N)C(=O)N1CC(O)CC1C(O)=O
Isovalerylcarnitine	HMDB0000688	6426851	NA	CC(C)CC(=O)OC(CC(=O)[O-])C[N+](C)(C)C
Isovalerylglycine	HMDB0000678	546304	NA	CC(C)CC(=O)NCC(=O)O
Linoelaidic acid	HMDB0006270	5282457	NA	CCCCC/C=C/C/C=C/CCCCCCCC(=O)O
DG(18:2(9Z,12Z)/22:6(4Z,7Z,10Z,13Z,16Z,19Z)/0:0)	HMDB0007266	9543899	NA	CCCCC/C=C\C/C=C\CCCCCCCC(=O)OC[C@H](CO)OC(=O)CC/C=C\C/C=C\C/C=C\C/C=C\C/C=C\C/C=C\CC
DG(18:2(9Z,12Z)/18:2(9Z,12Z)/0:0)	HMDB0007248	9543729	C00165	CCCCC/C=C\C/C=C\CCCCCCCC(=O)OC[C@H](CO)OC(=O)CCCCCCC/C=C\C/C=C\CCCCC
Alpha-Linoleoylcholine	HMDB0013213	53481656	NA	CCCCC/C=C\C/C=C\CCCCCCCC(=O)OCC[N+](C)(C)C
Methyl beta-D-glucopyranoside	HMDB0029965	94214	NA	COC1C(C(C(C(O1)CO)O)O)O
Indole-3-methyl acetate	HMDB0029738	74706	NA	COC(=O)CC1=CNC2=CC=CC=C21
2-Furoylglycine	HMDB0000439	21863	NA	C1=COC(=C1)C(=O)NCC(=O)O
N-a-Acetyl-L-arginine	HMDB0004620	67427	NA	CC(=O)N[C@@H](CCCN=C(N)N)C(=O)O
N-Acetylasparagine	HMDB0006028	99715	NA	CC(=O)N[C@@H](CC(=O)N)C(=O)O
Acetylcarnosine	HMDB0012881	9903482	NA	CC(=O)NCCC(=O)N[C@H](CC1=CN=CN1)C(=O)O
N-Acetylproline	HMDB0094701	66141	NA	[H][C@]1(CCCN1C(C)=O)C(O)=O
N-Acetylserine	HMDB0002931	65249	NA	CC(=O)N[C@@H](CO)C(=O)O
N-Acetylvaline	HMDB0011757	227752	NA	CC(C)C(C(=O)O)NC(=O)C
Cer(d18:0/16:0)	HMDB0011760	5283572	NA	CCCCCCCCCCCCCCC[C@H]([C@H](CO)NC(=O)CCCCCCCCCCCCCCC)O
Ceramide (d18:1/16:0)	HMDB0004949	5283564	C00195	CCCCCCCCCCCCCCCC(=O)N[C@@H](CO)[C@@H](/C=C/CCCCCCCCCCCCC)O
Palmitoylglycine	HMDB0013034	151008	NA	CCCCCCCCCCCCCCCC(=O)NCC(=O)O
Ceramide (d18:1/18:0)	HMDB0004950	5283565	C00195	CCCCCCCCCCCCCCCCCC(=O)N[C@@H](CO)[C@@H](/C=C/CCCCCCCCCCCCC)O
N2,N2-Dimethylguanosine	HMDB0004824	92919	NA	CN(C)C1=NC(=O)C2=C(N1)N(C=N2)[C@H]3[C@@H]([C@@H]([C@H](O3)CO)O)O
p-Cresol sulfate	HMDB0011635	4615423	NA	CC1=CC=C(C=C1)OS(=O)(=O)O
DG(18:1(9Z)/18:1(9Z)/0:0)	HMDB0007218	9543716	C00165	CCCCCCCC/C=C\CCCCCCCC(=O)OC[C@H](CO)OC(=O)CCCCCCC/C=C\CCCCCCCC
N-Oleoylethanolamine	HMDB0002088	5283454	C20792	CCCCCCCC/C=C\CCCCCCCC(=O)NCCO
Oleoylcarnitine	HMDB0005065	46907933	NA	CCCCCCCC/C=C\CCCCCCCC(=O)O[C@H](CC(=O)[O-])C[N+](C)(C)C
DG(16:1(9Z)/18:2(9Z,12Z)/0:0)	HMDB0007132	9543699	C00165	CCCCCC/C=C\CCCCCCCC(=O)OC[C@H](CO)OC(=O)CCCCCCC/C=C\C/C=C\CCCCC
9-Hexadecenoylcarnitine	HMDB0013207	53481653	NA	CCCCCC/C=C\CCCCCCCC(=O)O[C@@H](CCC(=O)[O-])[N+](C)(C)C
DG(16:0/18:2(9Z,12Z)/0:0)	HMDB0007103	9543695	C00165	CCCCCCCCCCCCCCCC(=O)OC[C@H](CO)OC(=O)CCCCCCC/C=C\C/C=C\CCCCC
SM(d18:1/16:0)	HMDB0010169	5283590	C00550	CCCCCCCCCCCCCCCC(=O)N[C@@H](COP(=O)(O)OCC[N+](C)(C)C)[C@@H](/C=C/CCCCCCCCCCCCC)O
Pipecolic acid	HMDB0000070	849	C00408	C1CCNC(C1)C(=O)O
Pregnanediol-3-glucuronide	HMDB0010318	123796	C03033	C[C@@H]([C@H]1CC[C@@H]2[C@@]1(CC[C@H]3[C@H]2CC[C@H]4[C@@]3(CC[C@H](C4)O[C@H]5[C@@H]([C@H]([C@@H]([C@H](O5)C(=O)O)O)O)O)C)C)O
Pregnenolone sulfate	HMDB0000774	20845972	NA	CC(=O)[C@H]1CC[C@@H]2[C@@]1(CC[C@H]3[C@H]2CC=C4[C@@]3(CCC(C4)OS(=O)(=O)O)C)C
Prolylhydroxyproline	HMDB0006695	11902892	NA	C1C[C@H]([NH2+]C1)C(=O)N2C[C@@H](C[C@H]2C(=O)[O-])O
Propionylglycine	HMDB0000783	98681	NA	CCC(=O)NCC(=O)O
Pyrraline	HMDB0033143	14274616	NA	C1=C(N(C(=C1)C=O)CCCCC(C(=O)O)N)CO
Vitamin A	HMDB0000305	445354	C17276	CC1=C(C(CCC1)(C)C)/C=C/C(=C/C=C/C(=C/CO)/C)/C
Sphinganine 1-phosphate	HMDB0001383	644260	C01120	CCCCCCCCCCCCCCC[C@H]([C@H](COP(=O)(O)O)N)O
SM(d18:1/20:0)	HMDB0012102	44260124	C00550	CCCCCCCCCCCCCCCCCCCC(=O)N[C@@H](COP(=O)([O-])OCC[N+](C)(C)C)[C@@H](/C=C/CCCCCCCCCCCCC)O
SM(d18:1/18:0)	HMDB0001348	5283588	C00550	CCCCCCCCCCCCCCCCCC(=O)N[C@@H](COP(=O)(O)OCC[N+](C)(C)C)[C@@H](/C=C/CCCCCCCCCCCCC)O
Tauro-b-muricholic acid	HMDB0000932	21124703	NA	C[C@H](CCC(=O)NCCS(=O)(=O)O)[C@H]1CCC2[C@@]1(CCC3C2[C@H]([C@H]([C@H]4[C@@]3(CC[C@H](C4)O)C)O)O)C
Tetradecanedioic acid	HMDB0000872	13185	NA	C(CCCCCCC(=O)O)CCCCCC(=O)O
Tiglylcarnitine	HMDB0002366	91825636	NA	C/C=C(\C)/C(=O)O[C@H](CC(=O)[O-])C[N+](C)(C)C
17-HDoHE	HMDB0010213	6439179	NA	CC/C=C\CC(/C=C/C=C\C/C=C\C/C=C\C/C=C\CCC(=O)O)O
L-Glyceric acid	HMDB0006372	6326776	NA	C([C@@H](C(=O)O)O)O
cis-Vaccenic acid	HMDB0240219	5282761	C08367	CCCCCC\C=C/CCCCCCCCCC(O)=O

## Sheet: Table S5
Pathway	total	expected	hits	Raw p	Holm p	FDR	Enrichment ratio
Arginine biosynthesis	14	0.766	8	1.32e-07	1.11e-05	1.11e-05	0.571429
Aminoacyl-tRNA biosynthesis	48	2.62	10	0.000166	0.0137	0.00695	0.208333
Pantothenate and CoA biosynthesis	19	1.04	6	0.000342	0.0281	0.00958	0.315789
Phenylalanine, tyrosine and tryptophan biosynthesis	4	0.219	3	0.000607	0.0492	0.0128	0.75
Histidine metabolism	16	0.875	5	0.00118	0.0942	0.019	0.3125
Caffeine metabolism	10	0.547	4	0.00136	0.107	0.019	0.4
beta-Alanine metabolism	21	1.15	5	0.00441	0.344	0.0463	0.238095
Sphingolipid metabolism	21	1.15	5	0.00441	0.344	0.0463	0.238095
Butanoate metabolism	15	0.82	4	0.00715	0.544	0.0574	0.266667
Glycine, serine and threonine metabolism	33	1.8	6	0.00752	0.564	0.0574	0.181818
Cysteine and methionine metabolism	33	1.8	6	0.00752	0.564	0.0574	0.181818
Phenylalanine metabolism	10	0.547	3	0.0143	1	0.1	0.3
Tyrosine metabolism	42	2.3	6	0.024	1	0.155	0.142857
Biosynthesis of unsaturated fatty acids	36	1.97	5	0.0429	1	0.257	0.138889
Arginine and proline metabolism	38	2.08	5	0.0524	1	0.262	0.131579
Glycerolipid metabolism	16	0.875	3	0.0527	1	0.262	0.1875
Galactose metabolism	27	1.48	4	0.0558	1	0.262	0.148148
Pyrimidine metabolism	39	2.13	5	0.0576	1	0.262	0.128205
Alanine, aspartate and glutamate metabolism	28	1.53	4	0.0625	1	0.262	0.142857
Glutathione metabolism	28	1.53	4	0.0625	1	0.262	0.142857
Taurine and hypotaurine metabolism	8	0.438	2	0.0668	1	0.267	0.25
Pentose and glucuronate interconversions	18	0.984	3	0.0711	1	0.271	0.166667
Porphyrin and chlorophyll metabolism	30	1.64	4	0.077	1	0.281	0.133333
Glyoxylate and dicarboxylate metabolism	32	1.75	4	0.0932	1	0.326	0.125
Neomycin, kanamycin and gentamicin biosynthesis	2	0.109	1	0.106	1	0.358	0.5
Propanoate metabolism	23	1.26	3	0.127	1	0.411	0.130435
Lysine degradation	25	1.37	3	0.153	1	0.476	0.12
D-Arginine and D-ornithine metabolism	4	0.219	1	0.202	1	0.605	0.25
Primary bile acid biosynthesis	46	2.52	4	0.241	1	0.665	0.0869565
Synthesis and degradation of ketone bodies	5	0.273	1	0.245	1	0.665	0.2
Linoleic acid metabolism	5	0.273	1	0.245	1	0.665	0.2
Starch and sucrose metabolism	18	0.984	2	0.258	1	0.677	0.111111
Phosphonate and phosphinate metabolism	6	0.328	1	0.287	1	0.688	0.166667
D-Glutamine and D-glutamate metabolism	6	0.328	1	0.287	1	0.688	0.166667
Nitrogen metabolism	6	0.328	1	0.287	1	0.688	0.166667
Citrate cycle (TCA cycle)	20	1.09	2	0.3	1	0.699	0.1
Thiamine metabolism	7	0.383	1	0.326	1	0.74	0.142857
Pyruvate metabolism	22	1.2	2	0.341	1	0.744	0.0909091
Ascorbate and aldarate metabolism	8	0.438	1	0.363	1	0.744	0.125
Valine, leucine and isoleucine biosynthesis	8	0.438	1	0.363	1	0.744	0.125
Sulfur metabolism	8	0.438	1	0.363	1	0.744	0.125
Ubiquinone and other terpenoid-quinone biosynthesis	9	0.492	1	0.398	1	0.778	0.111111
Vitamin B6 metabolism	9	0.492	1	0.398	1	0.778	0.111111
Biotin metabolism	10	0.547	1	0.431	1	0.823	0.1
Purine metabolism	65	3.55	4	0.481	1	0.898	0.0615385
Nicotinate and nicotinamide metabolism	15	0.82	1	0.572	1	1	0.0666667
Retinol metabolism	16	0.875	1	0.595	1	1	0.0625
Glycerophospholipid metabolism	36	1.97	2	0.596	1	1	0.0555556
Fatty acid degradation	39	2.13	2	0.64	1	1	0.0512821
Valine, leucine and isoleucine degradation	40	2.19	2	0.654	1	1	0.05
Tryptophan metabolism	41	2.24	2	0.668	1	1	0.0487805
Fructose and mannose metabolism	20	1.09	1	0.678	1	1	0.05
Ether lipid metabolism	20	1.09	1	0.678	1	1	0.05
Pentose phosphate pathway	22	1.2	1	0.712	1	1	0.0454545
Fatty acid biosynthesis	47	2.57	2	0.74	1	1	0.0425532
Glycolysis / Gluconeogenesis	26	1.42	1	0.771	1	1	0.0384615
Inositol phosphate metabolism	30	1.64	1	0.818	1	1	0.0333333
Steroid hormone biosynthesis	85	4.65	3	0.858	1	1	0.0352941
Amino sugar and nucleotide sugar metabolism	37	2.02	1	0.878	1	1	0.027027
Fatty acid elongation	38	2.08	1	0.885	1	1	0.0263158

## Sheet: Table S6
Metabolite	CI_95_time	p-value	rank	FDR<0.05
X-15503	.35365(.19498,.51231)	1.25029e-05	1	TRUE
caprylate (8:0)	.34154(.17919,.50389)	3.73536e-05	2	TRUE
X-17653	-.5476(-.8138,-.2814)	5.51331e-05	3	TRUE
methylsuccinate	.51191(.25895,.76487)	7.29712e-05	4	TRUE
xanthurenate	.40309(.19136,.61482)	0.000190366	5	TRUE
oleoyl-linoleoyl-glycerol (18:1/18:2) [1]	.28628(.11013,.46244)	0.00144597	6	FALSE
malate	.28836(.10952,.46720)	0.0015766	7	FALSE
3-hydroxybutyrate (BHBA)	.75178(.28003,1.2235)	0.00178744	8	FALSE
N-stearoylserine*	.29092(.10760,.47424)	0.00186844	9	FALSE
X-12798	.79442(.29096,1.2978)	0.00198337	10	FALSE
N-stearoyltaurine	.35253(.12879,.57627)	0.00201403	11	FALSE
X-12100	.28949(.10461,.47438)	0.00214824	12	FALSE
X-23593	.32911(.11115,.54707)	0.00308159	13	FALSE
oleoyl-arachidonoyl-glycerol (18:1/20:4) [1]*	.37897(.12576,.63217)	0.00335205	14	FALSE
glycocholenate sulfate*	.23413(.06881,.39946)	0.00550759	15	FALSE
2-methoxyresorcinol sulfate	.21606(.06299,.36914)	0.00566518	16	FALSE
vanillic acid glycine	-.4072(-.6976,-.1167)	0.00600423	17	FALSE
beta-hydroxyisovalerate	.37748(.10107,.65388)	0.00743502	18	FALSE
3-sulfo-alanine	.22851(.06056,.39645)	0.0076578	19	FALSE
glycerophosphoserine*	.32699(.08583,.56815)	0.0078709	20	FALSE
X-11308	-.3980(-.6916,-.1044)	0.00787507	21	FALSE
butyrylglycine	.28706(.07519,.49893)	0.00791702	22	FALSE
X-13684	.50499(.12933,.88064)	0.00841879	23	FALSE
pregnanediol-3-glucuronide	.30823(.07874,.53772)	0.00847533	24	FALSE
imidazole lactate	.49999(.12435,.87563)	0.00908532	25	FALSE
X-13553	.26633(.06606,.46661)	0.00914675	26	FALSE
4-cholesten-3-one	.31409(.07237,.55581)	0.010872	27	FALSE
sphingomyelin (d18:2/14:0, d18:1/14:1)*	.40184(.09195,.71172)	0.0110353	28	FALSE
serine	.28057(.06367,.49746)	0.0112322	29	FALSE
X-11787	.19477(.04231,.34722)	0.0122798	30	FALSE
X-24588	.28120(.06028,.50213)	0.0126033	31	FALSE
docosahexaenoylcholine	.39592(.08358,.70826)	0.0129751	32	FALSE
1-(1-enyl-palmitoyl)-GPC (P-16:0)*	-.8365(-1.496,-.1761)	0.0130306	33	FALSE
glycerophosphorylcholine (GPC)	.31565(.06370,.56760)	0.014066	34	FALSE
catechol sulfate	.25355(.05103,.45607)	0.0141332	35	FALSE
1-(1-enyl-palmitoyl)-2-linoleoyl-GPE (P-16:0/18:2)*	.45250(.08972,.81528)	0.0144956	36	FALSE
5alpha-pregnan-diol disulfate	.45573(.08942,.82203)	0.0147497	37	FALSE
2-acetamidophenol sulfate	.32406(.06224,.58589)	0.0152714	38	FALSE
X-17654	-.3404(-.6225,-.0583)	0.0180114	39	FALSE
erythronate*	.14642(.02496,.26788)	0.0181327	40	FALSE
sarcosine	-.5324(-.9764,-.0883)	0.0187726	41	FALSE
1-(1-enyl-stearoyl)-2-linoleoyl-GPE (P-18:0/18:2)*	.59044(.09459,1.0862)	0.0196017	42	FALSE
1-palmitoyl-GPC (16:0)	.39887(.06170,.73605)	0.0204146	43	FALSE
1-myristoyl-2-arachidonoyl-GPC (14:0/20:4)*	.21665(.03282,.40048)	0.020894	44	FALSE
1-linolenoyl-GPC (18:3)*	-.2475(-.4579,-.0371)	0.0211086	45	FALSE
2-oleoylglycerol (18:1)	.21141(.03155,.39127)	0.0212346	46	FALSE
glycolithocholate	.25303(.03735,.46871)	0.0214794	47	FALSE
X-15461	.17046(.02487,.31605)	0.0217459	48	FALSE
prolylglycine	.24194(.03292,.45096)	0.0232888	49	FALSE
1-linoleoyl-GPA (18:2)*	.29181(.03921,.54442)	0.0235594	50	FALSE
N-acetylhistidine	.18792(.02502,.35082)	0.0237597	51	FALSE
cis-3,4-methyleneheptanoylglycine	-.4272(-.7981,-.0564)	0.0239264	52	FALSE
theobromine	.22025(.02814,.41235)	0.0246341	53	FALSE
N-acetylproline	.36436(.04573,.68300)	0.0250094	54	FALSE
stearoylcarnitine (C18)	.17713(.02130,.33297)	0.0258846	55	FALSE
2-oxoarginine*	.42672(.05081,.80262)	0.0260871	56	FALSE
fibrinopeptide B (1-9)**	-.2232(-.4220,-.0245)	0.0276762	57	FALSE
tartarate	.16358(.01507,.31209)	0.0308584	58	FALSE
2'-deoxyuridine	.59898(.05447,1.1434)	0.0310814	59	FALSE
tridecenedioate (C13:1-DC)*	.45757(.03992,.87523)	0.0317682	60	FALSE
5alpha-pregnan-3beta,20beta-diol monosulfate (1)	.20597(.01632,.39563)	0.0332789	61	FALSE
isobutyrylcarnitine (C4)	.45210(.03464,.86956)	0.0337867	62	FALSE
2-stearoyl-GPE (18:0)*	.29705(.02234,.57177)	0.0340579	63	FALSE
X-23639	-.3543(-.6829,-.0256)	0.034613	64	FALSE
thioproline	.41227(.02900,.79554)	0.0350068	65	FALSE
docosahexaenoate (DHA; 22:6n3)	.59015(.03840,1.1419)	0.0360485	66	FALSE
X-18921	.50854(.03290,.98417)	0.0361203	67	FALSE
kynurenine	.31418(.02004,.60833)	0.0363043	68	FALSE
fibrinopeptide A (4-15)**	.31940(.01957,.61924)	0.0368068	69	FALSE
stearidonate (18:4n3)	.32418(.01799,.63037)	0.0379706	70	FALSE
N-methyltaurine	.23765(.01305,.46225)	0.0380938	71	FALSE
pregnenolone sulfate	.22917(.01236,.44598)	0.0382897	72	FALSE
fibrinopeptide A (8-16)**	.33013(.01567,.64459)	0.0396212	73	FALSE
stearoyl ethanolamide	.43877(.02082,.85673)	0.0396278	74	FALSE
N-delta-acetylornithine	.32227(.01444,.63011)	0.0401763	75	FALSE
X-24556	.39149(.01654,.76644)	0.0407101	76	FALSE
N-acetylglucosamine/N-acetylgalactosamine	.17738(.00726,.34751)	0.0409904	77	FALSE
X-12096	.56716(.02058,1.1137)	0.0419751	78	FALSE
1-stearoyl-GPC (18:0)	.33075(.01050,.65099)	0.0429416	79	FALSE
X-17323	.31634(.00970,.62297)	0.0431739	80	FALSE
4-hydroxyhippurate	.34365(.01038,.67693)	0.0432766	81	FALSE
S-methylcysteine sulfoxide	-.8688(-1.712,-.0251)	0.0435563	82	FALSE
cystathionine	.34022(.00931,.67113)	0.043891	83	FALSE
cis-4-decenoate (10:1n6)*	.45383(.00959,.89806)	0.0452514	84	FALSE
deoxycholic acid 12-sulfate*	-.3402(-.6736,-.0067)	0.0455162	85	FALSE
isobutyrylglycine	.24760(.00259,.49262)	0.0476226	86	FALSE
4-allylcatechol sulfate	.30247(.00169,.60326)	0.0487232	87	FALSE
5alpha-androstan-3alpha,17beta-diol monosulfate (1)	-.5719(-1.141,-.0022)	0.0491149	88	FALSE
phenyllactate (PLA)	-.2587(-.5172,-.0001)	0.0498835	89	FALSE
N-acetyltyrosine	-.1396(-.2799,.00062)	0.0510363	90	FALSE
piperine	.14629(-.0006,.29328)	0.0510798	91	FALSE
glutamine conjugate of C6H10O2 (2)*	.31076(-.0022,.62374)	0.0516458	92	FALSE
X-24475	.76511(-.0070,1.5372)	0.0521181	93	FALSE
N2-acetyl,N6-methyllysine	.31251(-.0030,.62804)	0.0522318	94	FALSE
arginine	.35587(-.0037,.71545)	0.0524116	95	FALSE
isovalerylcarnitine (C5)	.27176(-.0030,.54659)	0.0526112	96	FALSE
N-acetyltheanine	-.0969(-.1949,.00112)	0.0526916	97	FALSE
lactosyl-N-palmitoyl-sphingosine (d18:1/16:0)	.29215(-.0060,.59035)	0.0548239	98	FALSE
hydantoin-5-propionate	.17928(-.0037,.36230)	0.0548497	99	FALSE
sphingosine	-.4026(-.8140,.00865)	0.0550172	100	FALSE
threonine	.29873(-.0069,.60441)	0.0554375	101	FALSE
3-hydroxydodecanedioate*	.24346(-.0060,.49298)	0.0558205	102	FALSE
3-indoleglyoxylic acid	.46677(-.0120,.94555)	0.0560274	103	FALSE
N-acetylkynurenine (2)	.44728(-.0145,.90916)	0.0576877	104	FALSE
1-oleoyl-2-docosahexaenoyl-GPE (18:1/22:6)*	.41469(-.0148,.84419)	0.058439	105	FALSE
4-ethylphenylsulfate	.41003(-.0173,.83742)	0.0600492	106	FALSE
myristoleate (14:1n5)	.20433(-.0091,.41785)	0.0606949	107	FALSE
anthranilate	-.3166(-.6476,.01429)	0.0607461	108	FALSE
3-hydroxymyristate	.22279(-.0106,.45624)	0.0614187	109	FALSE
3-methylglutaconate	-.1312(-.2692,.00681)	0.0624384	110	FALSE
ceramide (d16:1/24:1, d18:1/22:1)*	.34906(-.0182,.71637)	0.0625206	111	FALSE
cis-3,4-methyleneheptanoylcarnitine	.26047(-.0138,.53476)	0.0626995	112	FALSE
xanthosine	.21263(-.0117,.43700)	0.0632383	113	FALSE
1-oleoyl-GPA (18:1)	-.1054(-.2171,.00629)	0.0643868	114	FALSE
4-acetylphenol sulfate	.18210(-.0110,.37522)	0.0645711	115	FALSE
X-25790	.35161(-.0214,.72471)	0.0647303	116	FALSE
5alpha-androstan-3beta,17alpha-diol disulfate	.12282(-.0082,.25392)	0.0663084	117	FALSE
S-adenosylhomocysteine (SAH)	-.9348(-1.935,.06626)	0.0672162	118	FALSE
uracil	.17875(-.0128,.37032)	0.0674344	119	FALSE
sphingomyelin (d18:1/18:1, d18:2/18:0)	.36287(-.0260,.75183)	0.0674668	120	FALSE
3-hydroxy-3-methylglutarate	.30288(-.0226,.62838)	0.0681732	121	FALSE
linoleoyl-docosahexaenoyl-glycerol (18:2/22:6) [2]*	-.5235(-1.086,.03922)	0.0682499	122	FALSE
4-acetamidobutanoate	.27094(-.0209,.56286)	0.0688986	123	FALSE
arachidonate (20:4n6)	.51553(-.0409,1.0720)	0.0694046	124	FALSE
1-linoleoyl-GPE (18:2)*	.35255(-.0289,.73408)	0.0701283	125	FALSE
gamma-glutamylleucine	-.3451(-.7198,.02954)	0.0710117	126	FALSE
X-12822	.33037(-.0301,.69092)	0.0725035	127	FALSE
androstenediol (3beta,17beta) disulfate (2)	-.3837(-.8036,.03615)	0.0732637	128	FALSE
cortolone glucuronide (1)	.38520(-.0390,.80949)	0.0751708	129	FALSE
X-16935	-.5813(-1.222,.05942)	0.0753694	130	FALSE
4-allylphenol sulfate	.22976(-.0238,.48334)	0.0757659	131	FALSE
X-23739	.16822(-.0183,.35477)	0.0771435	132	FALSE
nonanoylcarnitine (C9)	.23328(-.0256,.49220)	0.0774037	133	FALSE
hydroquinone sulfate	.20145(-.0253,.42825)	0.0816921	134	FALSE
theophylline	-.1334(-.2838,.01692)	0.0819763	135	FALSE
N-acetyl-isoputreanine	-.3202(-.6811,.04074)	0.0820815	136	FALSE
behenoylcarnitine (C22)*	.47240(-.0616,1.0064)	0.0829518	137	FALSE
cys-gly, oxidized	.25804(-.0346,.55071)	0.0839762	138	FALSE
3-amino-2-piperidone	.12644(-.0173,.27021)	0.0847467	139	FALSE
gamma-glutamylglutamine	-.3806(-.8152,.05395)	0.086048	140	FALSE
1-arachidonoyl-GPI (20:4)*	-.4215(-.9033,.06017)	0.0863196	141	FALSE
bilirubin degradation product, C17H18N2O4 (1)**	-.4883(-1.047,.07040)	0.0867083	142	FALSE
andro steroid monosulfate C19H28O6S (1)*	.72837(-.1055,1.5623)	0.0869247	143	FALSE
1-oleoyl-2-docosahexaenoyl-GPC (18:1/22:6)*	.25102(-.0372,.53927)	0.0878348	144	FALSE
homostachydrine*	.10537(-.0157,.22650)	0.088212	145	FALSE
3-methylxanthine	.12123(-.0196,.26217)	0.0917833	146	FALSE
11beta-hydroxyetiocholanolone glucuronide*	.13859(-.0226,.29986)	0.09211	147	FALSE
methylsuccinoylcarnitine	-.2388(-.5172,.03945)	0.0925362	148	FALSE
X-12026	.24368(-.0404,.52781)	0.0927718	149	FALSE
4-hydroxyphenylacetoylcarnitine	-.1006(-.2185,.01720)	0.0941338	150	FALSE
X-21607	-.5787(-1.256,.09926)	0.094325	151	FALSE
acisoga	.51628(-.0911,1.1237)	0.0957488	152	FALSE
4-hydroxyphenylpyruvate	-.3320(-.7236,.05943)	0.096422	153	FALSE
N-palmitoyltaurine	.19441(-.0351,.42396)	0.0969216	154	FALSE
N-acetylcitrulline	.14365(-.0276,.31497)	0.100284	155	FALSE
X-12101	.26566(-.0526,.58396)	0.10187	156	FALSE
sulfate*	-.1711(-.3763,.03409)	0.102184	157	FALSE
beta-cryptoxanthin	-.2972(-.6542,.05970)	0.102652	158	FALSE
X-26107	.19122(-.0388,.42134)	0.103379	159	FALSE
adenine	.22507(-.0470,.49715)	0.104936	160	FALSE
choline phosphate	.37670(-.0791,.83253)	0.105287	161	FALSE
X-12117	.41779(-.0888,.92446)	0.106055	162	FALSE
docosapentaenoate (n3 DPA; 22:5n3)	.24787(-.0536,.54939)	0.10713	163	FALSE
tetrahydrocortisone glucuronide (5)	-.1118(-.2479,.02422)	0.107154	164	FALSE
3-methoxytyrosine	-.3176(-.7040,.06878)	0.10717	165	FALSE
sphingomyelin (d18:2/24:1, d18:1/24:2)*	-.5860(-1.303,.13121)	0.109285	166	FALSE
pregnenediol sulfate (C21H34O5S)*	-.2160(-.4819,.04974)	0.11112	167	FALSE
1-palmitoyl-GPI (16:0)	.18636(-.0429,.41563)	0.111125	168	FALSE
picolinate	-.3442(-.7680,.07958)	0.111401	169	FALSE
cyclo(leu-pro)	.15878(-.0377,.35532)	0.113329	170	FALSE
2-linoleoylglycerol (18:2)	.39267(-.0942,.87958)	0.113962	171	FALSE
1-stearoyl-2-arachidonoyl-GPI (18:0/20:4)	.07553(-.0182,.16930)	0.114369	172	FALSE
3-hydroxyoctanoylcarnitine (2)	-.3128(-.7013,.07565)	0.114503	173	FALSE
fibrinopeptide A (2-15)**	-.1305(-.2929,.03180)	0.115008	174	FALSE
citraconate/glutaconate	.21780(-.0547,.49040)	0.117342	175	FALSE
X-13866	.34207(-.0884,.77260)	0.119393	176	FALSE
X-26097	-.1399(-.3160,.03623)	0.119515	177	FALSE
2-hydroxysebacate	.26297(-.0683,.59433)	0.119817	178	FALSE
propionylglycine	.18126(-.0471,.40967)	0.119838	179	FALSE
5-dodecenoate (12:1n7)	.14820(-.0402,.33669)	0.123284	180	FALSE
1-stearoyl-2-linoleoyl-GPI (18:0/18:2)	.10579(-.0290,.24067)	0.124193	181	FALSE
glycine conjugate of C10H14O2 (1)*	.13856(-.0383,.31549)	0.124808	182	FALSE
N-acetyl-beta-alanine	.35288(-.0980,.80380)	0.125074	183	FALSE
2-hydroxypalmitate	-.6522(-1.486,.18228)	0.125554	184	FALSE
ergothioneine	.28583(-.0829,.65460)	0.12872	185	FALSE
cysteine s-sulfate	.17847(-.0518,.40884)	0.12888	186	FALSE
X-12707	.35554(-.1033,.81445)	0.128894	187	FALSE
butyrylcarnitine (C4)	-.1069(-.2456,.03174)	0.130693	188	FALSE
2-isopropylmalate	.20447(-.0607,.46969)	0.130795	189	FALSE
suberoylcarnitine (C8-DC)	-.1398(-.3217,.04213)	0.132023	190	FALSE
proline	.60206(-.1814,1.3856)	0.132074	191	FALSE
deoxycholic acid glucuronide	.15392(-.0464,.35432)	0.132196	192	FALSE
1-oleoyl-GPC (18:1)	.31556(-.0965,.72771)	0.133442	193	FALSE
mannonate*	.16604(-.0519,.38405)	0.135509	194	FALSE
2-hydroxy-4-(methylthio)butanoic acid	-.3113(-.7202,.09748)	0.135533	195	FALSE
sphingomyelin (d18:1/20:2, d18:2/20:1, d16:1/22:2)*	.77061(-.2473,1.7885)	0.137886	196	FALSE
o-cresol sulfate	.13720(-.0458,.32024)	0.141808	197	FALSE
beta-sitosterol	-.0956(-.2233,.03199)	0.141893	198	FALSE
X-24408	.22576(-.0768,.52843)	0.14374	199	FALSE
1-stearoyl-2-arachidonoyl-GPC (18:0/20:4)	.30899(-.1057,.72374)	0.144233	200	FALSE
5alpha-pregnan-3beta,20alpha-diol monosulfate (2)	.29616(-.1020,.69439)	0.144951	201	FALSE
X-12112	.48324(-.1667,1.1332)	0.145099	202	FALSE
1-palmitoyl-2-arachidonoyl-GPI (16:0/20:4)*	.13852(-.0485,.32562)	0.146743	203	FALSE
N-acetylcarnosine	.32778(-.1172,.77278)	0.148834	204	FALSE
X-21339	-.2429(-.5732,.08725)	0.149267	205	FALSE
1,3,7-trimethylurate	.10185(-.0370,.24077)	0.150719	206	FALSE
4-methoxyphenol sulfate	.17138(-.0641,.40689)	0.153799	207	FALSE
fibrinopeptide B (1-11)**	-.2180(-.5179,.08182)	0.15411	208	FALSE
cysteine-glutathione disulfide	.19419(-.0735,.46191)	0.155097	209	FALSE
5-methylthioadenosine (MTA)	-.2408(-.5746,.09283)	0.15714	210	FALSE
theanine	-.2366(-.5653,.09212)	0.158324	211	FALSE
X-24585	.19615(-.0766,.46901)	0.158824	212	FALSE
pyruvate	.24754(-.0968,.59190)	0.158847	213	FALSE
dihomo-linolenate (20:3n3 or n6)	.19964(-.0782,.47757)	0.159159	214	FALSE
1-stearoyl-2-docosahexaenoyl-GPE (18:0/22:6)*	.25766(-.1010,.61643)	0.159228	215	FALSE
alpha-ketobutyrate	.16667(-.0659,.39932)	0.160283	216	FALSE
1-(1-enyl-stearoyl)-GPE (P-18:0)*	.26763(-.1078,.64306)	0.162361	217	FALSE
1-palmitoyl-2-arachidonoyl-GPC (16:0/20:4n6)	-.4253(-1.022,.17203)	0.162853	218	FALSE
azelate (C9-DC)	-.2335(-.5629,.09589)	0.164708	219	FALSE
glycerophosphoinositol*	.13245(-.0546,.31960)	0.165394	220	FALSE
N-formylanthranilic acid	-.3302(-.7982,.13781)	0.166713	221	FALSE
palmitoleoylcarnitine (C16:1)*	.24397(-.1029,.59091)	0.168109	222	FALSE
tartronate (hydroxymalonate)	-.0996(-.2414,.04209)	0.168246	223	FALSE
X-21628	-.4553(-1.106,.19609)	0.170701	224	FALSE
2-O-methylascorbic acid	-.1206(-.2944,.05303)	0.173308	225	FALSE
creatinine	-.6083(-1.484,.26827)	0.173784	226	FALSE
glycerol 3-phosphate	.22765(-.1019,.55721)	0.175775	227	FALSE
pentadecanoate (15:0)	-.3771(-.9253,.17103)	0.177503	228	FALSE
1-pentadecanoylglycerol (15:0)	.14523(-.0658,.35634)	0.177547	229	FALSE
sphingomyelin (d18:1/22:2, d18:2/22:1, d16:1/24:2)*	.42050(-.1911,1.0321)	0.177825	230	FALSE
5alpha-androstan-3alpha,17alpha-diol monosulfate	.35273(-.1613,.86678)	0.178658	231	FALSE
tetradecadienedioate (C14:2-DC)*	-.1497(-.3689,.06944)	0.180586	232	FALSE
stearoyl-arachidonoyl-glycerol (18:0/20:4) [1]*	.26575(-.1242,.65575)	0.181686	233	FALSE
metabolonic lactone sulfate	-.1097(-.2708,.05138)	0.181944	234	FALSE
7-methylurate	.36054(-.1694,.89055)	0.182439	235	FALSE
hexanoylglutamine	.24450(-.1152,.60429)	0.18289	236	FALSE
X-23680	.32138(-.1530,.79582)	0.184282	237	FALSE
sphingomyelin (d18:2/23:1)*	.28636(-.1389,.71168)	0.186969	238	FALSE
fructose	.16733(-.0814,.41609)	0.187368	239	FALSE
glucuronate	-.3127(-.7778,.15238)	0.187559	240	FALSE
3-(N-acetyl-cystein-S-yl) acetaminophen	.12945(-.0640,.32291)	0.189696	241	FALSE
X-11478	.58967(-.2918,1.4712)	0.189851	242	FALSE
spermidine	-.2356(-.5884,.11718)	0.190552	243	FALSE
glycochenodeoxycholate	-.2780(-.6956,.13944)	0.191762	244	FALSE
ascorbic acid 3-sulfate*	.35579(-.1798,.89141)	0.192931	245	FALSE
orotate	-.4312(-1.082,.21986)	0.194237	246	FALSE
8-methoxykynurenate	.13425(-.0685,.33704)	0.194446	247	FALSE
1-stearoyl-2-oleoyl-GPC (18:0/18:1)	-.4972(-1.250,.25600)	0.195704	248	FALSE
1-oleoyl-GPI (18:1)	.17917(-.0926,.45099)	0.196381	249	FALSE
X-11381	.15932(-.0824,.40114)	0.196591	250	FALSE
phenylacetylcarnitine	.25378(-.1314,.63901)	0.196641	251	FALSE
C-glycosyltryptophan	.06036(-.0313,.15208)	0.197037	252	FALSE
N-oleoyltaurine	.29211(-.1541,.73833)	0.199469	253	FALSE
bilirubin degradation product, C17H18N2O4 (3)**	-.3609(-.9125,.19062)	0.19962	254	FALSE
sucrose	-.2362(-.5986,.12603)	0.20119	255	FALSE
stearoylcholine*	.27935(-.1514,.71011)	0.203716	256	FALSE
cortisol	.35026(-.1916,.89216)	0.205197	257	FALSE
GlcNAc sulfate conjugate of C21H34O2 steroid**	.46130(-.2532,1.1758)	0.205747	258	FALSE
hexanoylglycine	.28311(-.1557,.72199)	0.206099	259	FALSE
N1-methyl-2-pyridone-5-carboxamide	.18299(-.1013,.46732)	0.207136	260	FALSE
bilirubin degradation product, C17H20N2O5 (2)**	.28066(-.1560,.71741)	0.207859	261	FALSE
glutamine conjugate of C6H10O2 (1)*	.22138(-.1235,.56635)	0.208466	262	FALSE
aspartate	.29554(-.1656,.75674)	0.209108	263	FALSE
ximenoylcarnitine (C26:1)*	.15401(-.0865,.39454)	0.209485	264	FALSE
quinolinate	.26741(-.1511,.68601)	0.210537	265	FALSE
fibrinopeptide A (5-16)*	-.1803(-.4638,.10321)	0.212572	266	FALSE
N2-acetyl,N6,N6-dimethyllysine	-.0989(-.2544,.05663)	0.212625	267	FALSE
acetoacetate	.13817(-.0793,.35570)	0.21315	268	FALSE
alpha-hydroxyisocaproate	-.3140(-.8089,.18090)	0.213656	269	FALSE
saccharin	.10418(-.0601,.26847)	0.213922	270	FALSE
1,3-dimethylurate	.06958(-.0402,.17938)	0.214182	271	FALSE
5alpha-pregnan-3beta,20alpha-diol disulfate	-.2481(-.6398,.14357)	0.214395	272	FALSE
3-(cystein-S-yl)acetaminophen*	-.3721(-.9600,.21561)	0.214597	273	FALSE
N2,N2-dimethylguanosine	-.4801(-1.238,.27854)	0.214827	274	FALSE
3,4-dihydroxybutyrate	.07397(-.0430,.19095)	0.21519	275	FALSE
palmitate (16:0)	-.4090(-1.057,.23921)	0.216199	276	FALSE
3-hydroxyhippurate	.15742(-.0926,.40748)	0.217263	277	FALSE
7alpha-hydroxy-3-oxo-4-cholestenoate (7-Hoca)	.12427(-.0731,.32174)	0.217381	278	FALSE
tetrahydrocortisol glucuronide	.38412(-.2266,.99490)	0.217717	279	FALSE
fibrinopeptide B (1-13)**	-.2093(-.5423,.12368)	0.217931	280	FALSE
N-acetylasparagine	.38711(-.2326,1.0069)	0.220901	281	FALSE
linoleoyl-docosahexaenoyl-glycerol (18:2/22:6) [1]*	-.4651(-1.210,.28015)	0.221261	282	FALSE
X-25810	.22362(-.1358,.58313)	0.22277	283	FALSE
1,5-anhydroglucitol (1,5-AG)	-.1843(-.4810,.11234)	0.22331	284	FALSE
androstenediol (3beta,17beta) monosulfate (1)	.21710(-.1329,.56718)	0.224191	285	FALSE
X-24337	.20919(-.1283,.54670)	0.224442	286	FALSE
2-hydroxystearate	.20172(-.1239,.52737)	0.224688	287	FALSE
X-16580	.25390(-.1564,.66427)	0.225258	288	FALSE
1-palmitoleoyl-GPC (16:1)*	1.0470(-.6483,2.7423)	0.226108	289	FALSE
mannitol/sorbitol	.14784(-.0916,.38734)	0.226312	290	FALSE
bilirubin degradation product, C16H18N2O5 (1)**	-.2047(-.5367,.12724)	0.226761	291	FALSE
1-linoleoyl-GPG (18:2)*	.08745(-.0549,.22988)	0.228831	292	FALSE
X-24425	-.1654(-.4360,.10516)	0.230831	293	FALSE
palmitoleate (16:1n7)	-.3727(-.9831,.23778)	0.231475	294	FALSE
X-11849	.82006(-.5286,2.1688)	0.233383	295	FALSE
arachidoylcarnitine (C20)*	.10613(-.0690,.28134)	0.235114	296	FALSE
pantoate	-.0875(-.2322,.05708)	0.235365	297	FALSE
aconitate [cis or trans]	.14768(-.0964,.39184)	0.235813	298	FALSE
thymol sulfate	-.1878(-.4988,.12323)	0.236616	299	FALSE
X-13507	.35553(-.2333,.94436)	0.23665	300	FALSE
2-hydroxy-3-methylvalerate	.22034(-.1448,.58554)	0.236971	301	FALSE
N-acetylarginine	.16204(-.1076,.43178)	0.23903	302	FALSE
eicosenedioate (C20:1-DC)*	.24434(-.1631,.65185)	0.239926	303	FALSE
1-(1-enyl-palmitoyl)-2-palmitoleoyl-GPC (P-16:0/16:1)*	-.4190(-1.123,.28574)	0.243903	304	FALSE
1-ribosyl-imidazoleacetate*	-.1253(-.3364,.08571)	0.244375	305	FALSE
dimethylarginine (SDMA + ADMA)	.14423(-.0986,.38712)	0.244454	306	FALSE
N4-acetylcytidine	.19161(-.1315,.51473)	0.245128	307	FALSE
1-palmitoyl-GPG (16:0)*	-.1568(-.4219,.10830)	0.246341	308	FALSE
gamma-tocopherol/beta-tocopherol	.09705(-.0673,.26146)	0.247251	309	FALSE
taurochenodeoxycholic acid 3-sulfate	-.1679(-.4524,.11661)	0.247392	310	FALSE
branched-chain, straight-chain, or cyclopropyl 10:1 fatty acid (1)*	-.1778(-.4793,.12360)	0.247504	311	FALSE
linoleoyl-arachidonoyl-glycerol (18:2/20:4) [2]*	.37134(-.2598,1.0025)	0.248882	312	FALSE
cysteinylglycine	.27675(-.1945,.74802)	0.249742	313	FALSE
guaiacol sulfate	-.1034(-.2808,.07388)	0.2528	314	FALSE
cysteinylglycine disulfide*	-.1896(-.5165,.13718)	0.255409	315	FALSE
1-stearoyl-GPG (18:0)	.08943(-.0650,.24394)	0.256591	316	FALSE
1-palmitoyl-2-docosahexaenoyl-GPC (16:0/22:6)	-.4292(-1.176,.31791)	0.260175	317	FALSE
propyl 4-hydroxybenzoate sulfate	.24257(-.1806,.66578)	0.261264	318	FALSE
2-hydroxyacetaminophen sulfate*	.17363(-.1308,.47816)	0.263763	319	FALSE
glycohyocholate	.27265(-.2063,.75164)	0.264551	320	FALSE
X-25563	-.2267(-.6256,.17218)	0.265276	321	FALSE
N-acetylneuraminate	.13356(-.1021,.36927)	0.266759	322	FALSE
5-hydroxy-2-methylpyridine sulfate	-.1091(-.3020,.08372)	0.267312	323	FALSE
propionylcarnitine (C3)	.07126(-.0547,.19728)	0.267716	324	FALSE
X-21286	.32493(-.2516,.90155)	0.2694	325	FALSE
methionine	-.4562(-1.266,.35430)	0.26992	326	FALSE
1-eicosapentaenoylglycerol (20:5)*	-.1127(-.3132,.08777)	0.270473	327	FALSE
4-ethylcatechol sulfate	.14648(-.1140,.40705)	0.270543	328	FALSE
X-11880	-.1829(-.5091,.14320)	0.271561	329	FALSE
hexadecenedioate (C16:1-DC)*	.16985(-.1339,.47362)	0.273116	330	FALSE
2-aminoheptanoate	-.1725(-.4817,.13668)	0.274153	331	FALSE
pelargonate (9:0)	-.3777(-1.054,.29948)	0.27429	332	FALSE
asparagine	.24324(-.1928,.67933)	0.2743	333	FALSE
3-carboxy-4-methyl-5-pentyl-2-furanpropionate (3-CMPFP)**	.28875(-.2299,.80742)	0.275203	334	FALSE
galactonate	.09912(-.0791,.27743)	0.275866	335	FALSE
argininate*	.12450(-.0995,.34853)	0.276066	336	FALSE
lysine	-.3375(-.9454,.27038)	0.27651	337	FALSE
octadecanedioylcarnitine (C18-DC)*	-.0904(-.2534,.07257)	0.276845	338	FALSE
serotonin	.15656(-.1275,.44069)	0.280141	339	FALSE
N-linoleoyltaurine*	.18719(-.1529,.52730)	0.280673	340	FALSE
urea	.19674(-.1607,.55424)	0.280743	341	FALSE
sphingomyelin (d17:2/16:0, d18:2/15:0)*	-.1185(-.3343,.09730)	0.281822	342	FALSE
X-24947	-.3111(-.8810,.25883)	0.284675	343	FALSE
sebacate (C10-DC)	.28282(-.2382,.80390)	0.287422	344	FALSE
ectoine	.28739(-.2432,.81799)	0.28842	345	FALSE
6-bromotryptophan	.30868(-.2619,.87933)	0.289046	346	FALSE
X-21310	.29456(-.2526,.84173)	0.291372	347	FALSE
X-25422	.28756(-.2486,.82372)	0.293171	348	FALSE
N-acetylleucine	-.2504(-.7175,.21677)	0.293484	349	FALSE
alpha-tocopherol	-.2125(-.6093,.18422)	0.293754	350	FALSE
gamma-glutamylalanine	.26294(-.2285,.75443)	0.294363	351	FALSE
X-18913	-.2133(-.6127,.18599)	0.295016	352	FALSE
6-oxopiperidine-2-carboxylate	.30037(-.2622,.86295)	0.295346	353	FALSE
2R,3R-dihydroxybutyrate	-.1472(-.4236,.12917)	0.296496	354	FALSE
cystine	.20999(-.1845,.60454)	0.296874	355	FALSE
sphingomyelin (d18:1/21:0, d17:1/22:0, d16:1/23:0)*	.30268(-.2668,.87222)	0.297591	356	FALSE
N-palmitoyl-sphingosine (d18:1/16:0)	-.2579(-.7434,.22758)	0.297754	357	FALSE
10-undecenoate (11:1n1)	.11319(-.1011,.32748)	0.30054	358	FALSE
X-23641	-.3171(-.9182,.28394)	0.301077	359	FALSE
isoleucine	.44684(-.4003,1.2940)	0.301236	360	FALSE
androstenediol (3alpha, 17alpha) monosulfate (3)	-.3288(-.9531,.29546)	0.301911	361	FALSE
bilirubin (Z,Z)	-.1240(-.3595,.11146)	0.30193	362	FALSE
adipate (C6-DC)	.14245(-.1285,.41344)	0.302855	363	FALSE
1-palmitoyl-2-palmitoleoyl-GPC (16:0/16:1)*	-.2778(-.8064,.25076)	0.302914	364	FALSE
X-25420	.20743(-.1889,.60386)	0.305102	365	FALSE
gamma-glutamylmethionine	.09106(-.0830,.26514)	0.305248	366	FALSE
X-26111	-.3607(-1.050,.32895)	0.305273	367	FALSE
bilirubin degradation product, C17H18N2O4 (2)**	-.2469(-.7207,.22684)	0.307006	368	FALSE
sphingomyelin (d18:1/25:0, d19:0/24:1, d20:1/23:0, d19:1/24:0)*	-.1982(-.5787,.18221)	0.307127	369	FALSE
glycodeoxycholate 3-sulfate	.27608(-.2538,.80603)	0.307211	370	FALSE
cholesterol sulfate	-.1029(-.3009,.09496)	0.307886	371	FALSE
glycolithocholate sulfate*	.12352(-.1154,.36249)	0.311018	372	FALSE
5-methylthioribose**	-.1094(-.3216,.10266)	0.311791	373	FALSE
sphingomyelin (d18:1/20:0, d16:1/22:0)*	.09566(-.0907,.28206)	0.314437	374	FALSE
1-palmitoyl-2-oleoyl-GPC (16:0/18:1)	.14927(-.1417,.44026)	0.31467	375	FALSE
tetradecanedioate (C14-DC)	.08854(-.0843,.26138)	0.315373	376	FALSE
sphingomyelin (d18:1/19:0, d19:1/18:0)*	-.1099(-.3256,.10571)	0.317669	377	FALSE
taurine	.15430(-.1488,.45741)	0.31839	378	FALSE
5-oxoproline	-.1917(-.5689,.18546)	0.319101	379	FALSE
octanoylcarnitine (C8)	.11221(-.1087,.33317)	0.319581	380	FALSE
palmitoyl sphingomyelin (d18:1/16:0)	-.2266(-.6732,.21986)	0.319767	381	FALSE
1-palmitoyl-GPA (16:0)	.08620(-.0840,.25643)	0.320918	382	FALSE
N-acetylvaline	.19139(-.1865,.56934)	0.320959	383	FALSE
stearoyl sphingomyelin (d18:1/18:0)	.40837(-.3983,1.2151)	0.32112	384	FALSE
methyl indole-3-acetate	.11400(-.1114,.33948)	0.321707	385	FALSE
tiglylcarnitine (C5:1-DC)	-.1737(-.5179,.17041)	0.322409	386	FALSE
linolenoylcarnitine (C18:3)*	.14599(-.1464,.43845)	0.327878	387	FALSE
3-formylindole	.08388(-.0844,.25221)	0.328664	388	FALSE
N-acetylglutamine	.22738(-.2293,.68415)	0.329202	389	FALSE
oleoyl-oleoyl-glycerol (18:1/18:1) [2]*	.26608(-.2695,.80174)	0.33027	390	FALSE
X-25983	.13489(-.1390,.40889)	0.334559	391	FALSE
N-stearoyl-sphinganine (d18:0/18:0)*	.22270(-.2313,.67678)	0.336426	392	FALSE
cis-4-decenoylcarnitine (C10:1)	.16313(-.1695,.49579)	0.336451	393	FALSE
glycosyl ceramide (d18:2/24:1, d18:1/24:2)*	.09186(-.0958,.27954)	0.337344	394	FALSE
N6-acetyllysine	.15826(-.1654,.48200)	0.337984	395	FALSE
arachidonoylcholine	-.1491(-.4548,.15650)	0.33882	396	FALSE
X-24571	-.2970(-.9064,.31237)	0.339421	397	FALSE
deoxycarnitine	-.2063(-.6318,.21910)	0.341751	398	FALSE
bilirubin degradation product, C16H18N2O5 (2)**	-.2641(-.8095,.28127)	0.342513	399	FALSE
docosadienoate (22:2n6)	.21812(-.2326,.66892)	0.342954	400	FALSE
tauro-beta-muricholate	.22354(-.2391,.68623)	0.343674	401	FALSE
3-hydroxyadipate	.10249(-.1103,.31532)	0.345226	402	FALSE
succinate	.19670(-.2120,.60551)	0.345634	403	FALSE
2-ketocaprylate	.13170(-.1437,.40712)	0.348608	404	FALSE
2'-O-methylcytidine	.14176(-.1547,.43825)	0.348697	405	FALSE
X-21736	.25438(-.2797,.78849)	0.350569	406	FALSE
N-stearoyl-sphingosine (d18:1/18:0)*	.22267(-.2484,.69385)	0.354302	407	FALSE
1-palmitoyl-2-linoleoyl-GPC (16:0/18:2)	.16037(-.1790,.49984)	0.354466	408	FALSE
phenol sulfate	.64736(-.7331,2.0279)	0.358063	409	FALSE
X-25343	.21184(-.2401,.66386)	0.358328	410	FALSE
ethylmalonate	-.0714(-.2241,.08129)	0.359357	411	FALSE
citrate	-.0881(-.2790,.10271)	0.365301	412	FALSE
p-cresol sulfate	-.0643(-.2037,.07511)	0.36599	413	FALSE
1-methylhistidine	-.3779(-1.198,.44293)	0.366878	414	FALSE
X-11850	-.7271(-2.307,.85284)	0.367057	415	FALSE
oxindolylalanine	.19467(-.2285,.61788)	0.36729	416	FALSE
myristoylcarnitine (C14)	.10289(-.1208,.32660)	0.367323	417	FALSE
triethanolamine	.05438(-.0643,.17312)	0.369307	418	FALSE
dopamine 3-O-sulfate	.11215(-.1333,.35762)	0.370502	419	FALSE
palmitoylcarnitine (C16)	-.0769(-.2454,.09159)	0.370995	420	FALSE
creatine	.13736(-.1640,.43877)	0.371737	421	FALSE
sphingomyelin (d18:1/22:1, d18:2/22:0, d16:1/24:1)*	-.2811(-.8993,.33693)	0.372603	422	FALSE
indoleacetate	-.1187(-.3803,.14277)	0.37346	423	FALSE
S-carboxymethyl-cysteine	.15102(-.1825,.48455)	0.374821	424	FALSE
2-methylcitrate/homocitrate	-.2294(-.7364,.27754)	0.375078	425	FALSE
X-18779	-.1401(-.4517,.17144)	0.378016	426	FALSE
X-24546	-.2967(-.9616,.36823)	0.381797	427	FALSE
X-18887	-.1490(-.4841,.18606)	0.383328	428	FALSE
palmitoyl ethanolamide	-.1728(-.5615,.21595)	0.383616	429	FALSE
decadienedioic acid (C10:2-DC)**	-.0962(-.3137,.12132)	0.385988	430	FALSE
X-11315	.20480(-.2583,.66797)	0.386138	431	FALSE
X-23644	-.4416(-1.440,.55721)	0.386147	432	FALSE
gamma-glutamylthreonine	-.2469(-.8054,.31155)	0.386156	433	FALSE
pyrraline	.13865(-.1756,.45300)	0.387307	434	FALSE
succinoyltaurine	-.1905(-.6227,.24174)	0.38767	435	FALSE
bilirubin degradation product, C16H18N2O5 (4)**	.18040(-.2297,.59060)	0.388679	436	FALSE
N,N-dimethylalanine	-.2805(-.9203,.35926)	0.390097	437	FALSE
3-carboxy-4-methyl-5-propyl-2-furanpropanoate (CMPF)	.22202(-.2844,.72851)	0.390234	438	FALSE
17alpha-hydroxypregnanolone glucuronide	-.0910(-.2988,.11673)	0.390361	439	FALSE
ribitol	.11591(-.1506,.38245)	0.394015	440	FALSE
N-acetylmethionine	-.1853(-.6119,.24124)	0.394471	441	FALSE
X-21796	.12953(-.1697,.42880)	0.396228	442	FALSE
1-(1-enyl-palmitoyl)-2-arachidonoyl-GPE (P-16:0/20:4)*	.08820(-.1155,.29199)	0.396273	443	FALSE
1-linoleoyl-2-linolenoyl-GPC (18:2/18:3)*	-.1218(-.4037,.16004)	0.396869	444	FALSE
glutamine_degradant*	.14299(-.1882,.47418)	0.397441	445	FALSE
X-24422	.19958(-.2628,.66205)	0.397651	446	FALSE
salicylate	-.2187(-.7266,.28906)	0.398484	447	FALSE
X-24456	.12352(-.1651,.41218)	0.401609	448	FALSE
beta-alanine	.15622(-.2089,.52137)	0.40172	449	FALSE
homocitrulline	.09357(-.1260,.31316)	0.403582	450	FALSE
3-methoxytyramine sulfate	.14527(-.1970,.48757)	0.405509	451	FALSE
eicosanedioate (C20-DC)	.08782(-.1191,.29484)	0.405677	452	FALSE
1-palmitoylglycerol (16:0)	-.3283(-1.102,.44622)	0.406072	453	FALSE
pyridoxate	-.0632(-.2127,.08633)	0.407377	454	FALSE
sphingomyelin (d18:2/23:0, d18:1/23:1, d17:1/24:1)*	-.3952(-1.336,.54558)	0.410313	455	FALSE
1-stearoyl-GPI (18:0)	.08677(-.1201,.29365)	0.411039	456	FALSE
3-hydroxyoctanoylcarnitine (1)	-.3350(-1.134,.46454)	0.41146	457	FALSE
linoleoyl-linoleoyl-glycerol (18:2/18:2) [1]*	.26775(-.3714,.90698)	0.41167	458	FALSE
12,13-DiHOME	.19049(-.2657,.64675)	0.413183	459	FALSE
phenylacetylglutamine	.06689(-.0933,.22719)	0.413353	460	FALSE
N-methylpipecolate	.07037(-.0985,.23931)	0.414273	461	FALSE
fructosyllysine	-.1092(-.3737,.15532)	0.418394	462	FALSE
3-ureidopropionate	-.1615(-.5530,.22993)	0.41862	463	FALSE
sphingadienine	-.1531(-.5250,.21883)	0.419753	464	FALSE
X-14939	-.1988(-.6822,.28440)	0.419894	465	FALSE
fibrinopeptide A, des-ala(1)*	.08936(-.1293,.30806)	0.423229	466	FALSE
oxalate (ethanedioate)	.04213(-.0611,.14539)	0.42387	467	FALSE
2-methoxyacetaminophen glucuronide*	.06313(-.0919,.21823)	0.424947	468	FALSE
pristanate	.05993(-.0874,.20732)	0.425474	469	FALSE
X-14056	-.1401(-.4854,.20513)	0.426297	470	FALSE
X-17676	-.1452(-.5036,.21322)	0.427173	471	FALSE
3,5-dichloro-2,6-dihydroxybenzoic acid	.17737(-.2609,.61565)	0.427658	472	FALSE
gamma-glutamyl-alpha-lysine	.08730(-.1287,.30332)	0.428273	473	FALSE
2-palmitoleoyl-GPC (16:1)*	-.2649(-.9229,.39303)	0.429976	474	FALSE
1,7-dimethylurate	.08084(-.1201,.28179)	0.430417	475	FALSE
1-stearoyl-2-oleoyl-GPE (18:0/18:1)	-.1215(-.4237,.18069)	0.430677	476	FALSE
1-linoleoyl-GPC (18:2)	-.0935(-.3269,.13977)	0.431837	477	FALSE
1-(1-enyl-stearoyl)-2-oleoyl-GPE (P-18:0/18:1)	-.1653(-.5785,.24781)	0.432755	478	FALSE
citrulline	.44751(-.6748,1.5698)	0.434518	479	FALSE
5alpha-androstan-3beta,17beta-diol disulfate	.17488(-.2657,.61548)	0.436612	480	FALSE
1-palmitoyl-2-dihomo-linolenoyl-GPC (16:0/20:3n3 or 6)*	-.2560(-.9035,.39146)	0.438329	481	FALSE
2,3-dihydroxyisovalerate	-.1144(-.4047,.17571)	0.439373	482	FALSE
X-22162	.09672(-.1485,.34202)	0.439596	483	FALSE
X-12680	-.2119(-.7496,.32564)	0.439623	484	FALSE
N-palmitoyl-heptadecasphingosine (d17:1/16:0)*	-.1837(-.6498,.28234)	0.439676	485	FALSE
2-hydroxybehenate	.39330(-.6085,1.3951)	0.441641	486	FALSE
xanthine	-.1711(-.6082,.26600)	0.442946	487	FALSE
succinylcarnitine (C4-DC)	.24384(-.3803,.86802)	0.44385	488	FALSE
margaroylcarnitine (C17)*	.07531(-.1174,.26808)	0.443863	489	FALSE
S-methylmethionine	.11966(-.1887,.42812)	0.447035	490	FALSE
linoleoylcarnitine (C18:2)*	.08115(-.1293,.29165)	0.449864	491	FALSE
myristoyl dihydrosphingomyelin (d18:0/14:0)*	.12043(-.1922,.43307)	0.450237	492	FALSE
X-21470	-.2794(-1.011,.45218)	0.454065	493	FALSE
X-21467	-.1365(-.4941,.22108)	0.454322	494	FALSE
carotene diol (1)	.13021(-.2134,.47389)	0.457743	495	FALSE
1-palmitoyl-2-arachidonoyl-GPE (16:0/20:4)*	-.1981(-.7222,.32596)	0.458712	496	FALSE
glycylvaline	.05483(-.0912,.20089)	0.461869	497	FALSE
2-methylbutyrylcarnitine (C5)	-.1167(-.4278,.19442)	0.462217	498	FALSE
N-(2-furoyl)glycine	.08954(-.1493,.32838)	0.462473	499	FALSE
1-arachidonoyl-GPE (20:4n6)*	.07268(-.1217,.26708)	0.463654	500	FALSE
docosadioate (C22-DC)	.08024(-.1349,.29538)	0.464772	501	FALSE
10-heptadecenoate (17:1n7)	.14774(-.2500,.54555)	0.466649	502	FALSE
1-margaroylglycerol (17:0)	-.4411(-1.630,.74791)	0.467124	503	FALSE
histidine betaine (hercynine)*	.23911(-.4062,.88452)	0.46776	504	FALSE
sulfate of piperine metabolite C16H19NO3 (2)*	.06467(-.1106,.23994)	0.469554	505	FALSE
1-arachidonoyl-GPC (20:4n6)*	.05704(-.0977,.21183)	0.470105	506	FALSE
pimeloylcarnitine/3-methyladipoylcarnitine (C7-DC)	-.1107(-.4123,.19081)	0.471569	507	FALSE
1-palmitoleoyl-2-linolenoyl-GPC (16:1/18:3)*	-.1120(-.4171,.19311)	0.471772	508	FALSE
cis-3,4-methyleneheptanoate	-.2157(-.8033,.37197)	0.471902	509	FALSE
12-HETE	.12061(-.2083,.44952)	0.472325	510	FALSE
taurolithocholate 3-sulfate	.11946(-.2079,.44689)	0.474549	511	FALSE
glutamate	-.2478(-.9294,.43381)	0.476128	512	FALSE
(N(1) + N(8))-acetylspermidine	.18773(-.3290,.70449)	0.476455	513	FALSE
4-acetamidophenylglucuronide	-.1347(-.5091,.23951)	0.480303	514	FALSE
ornithine	-.3620(-1.368,.64419)	0.480651	515	FALSE
gamma-glutamyltyrosine	.07424(-.1323,.28079)	0.481103	516	FALSE
threonate	.06999(-.1248,.26480)	0.481309	517	FALSE
X-11843	-.5965(-2.272,1.0794)	0.485407	518	FALSE
sphingomyelin (d18:1/14:0, d16:1/16:0)*	.12660(-.2291,.48231)	0.485432	519	FALSE
N,N,N-trimethyl-5-aminovalerate	-.1588(-.6070,.28927)	0.487139	520	FALSE
N6-carbamoylthreonyladenosine	.05848(-.1065,.22350)	0.487311	521	FALSE
hexadecadienoate (16:2n6)	-.0645(-.2469,.11779)	0.487686	522	FALSE
arabitol/xylitol	-.0903(-.3462,.16549)	0.488797	523	FALSE
2-aminophenol sulfate	-.1302(-.5001,.23967)	0.490103	524	FALSE
pregnenetriol sulfate*	.10327(-.1907,.39729)	0.491161	525	FALSE
palmitoyl-oleoyl-glycerol (16:0/18:1) [2]*	.13065(-.2416,.50299)	0.491582	526	FALSE
pyridoxal	-.2117(-.8162,.39273)	0.492336	527	FALSE
N-palmitoyl-sphingadienine (d18:2/16:0)*	.07881(-.1462,.30385)	0.492432	528	FALSE
dihomo-linolenoyl-choline	-.0885(-.3418,.16471)	0.493117	529	FALSE
3-hydroxyhexanoylcarnitine (1)	.07823(-.1457,.30227)	0.493682	530	FALSE
tyramine O-sulfate	.11805(-.2202,.45638)	0.494032	531	FALSE
N-carbamoylvaline	.05796(-.1081,.22411)	0.494107	532	FALSE
decanoylcarnitine (C10)	.05291(-.0996,.20549)	0.496666	533	FALSE
dihomo-linoleate (20:2n6)	-.1248(-.4856,.23595)	0.497684	534	FALSE
hippurate	.17810(-.3371,.69333)	0.498071	535	FALSE
1-methylnicotinamide	.12256(-.2336,.47880)	0.500119	536	FALSE
perfluorooctanoate (PFOA)	.07403(-.1426,.29072)	0.503064	537	FALSE
3-methylhistidine	.23154(-.4478,.91092)	0.504135	538	FALSE
X-12456	.19495(-.3802,.77020)	0.506532	539	FALSE
1-palmitoyl-2-linoleoyl-GPI (16:0/18:2)	.11816(-.2316,.46799)	0.507949	540	FALSE
N-methylproline	-.1233(-.4886,.24192)	0.507976	541	FALSE
(2 or 3)-decenoate (10:1n7 or n8)	-.0865(-.3436,.17062)	0.509587	542	FALSE
3-(3-amino-3-carboxypropyl)uridine*	.11365(-.2242,.45160)	0.509799	543	FALSE
thyroxine	-.1063(-.4229,.21017)	0.510134	544	FALSE
3-methyl-2-oxobutyrate	.06103(-.1210,.24306)	0.511107	545	FALSE
indolin-2-one	.11328(-.2251,.45176)	0.511847	546	FALSE
2'-O-methyluridine	.07461(-.1504,.29965)	0.515813	547	FALSE
3-hydroxyoctanoate	-.1922(-.7722,.38776)	0.515907	548	FALSE
3-hydroxy-2-methylpyridine sulfate	.06712(-.1370,.27132)	0.519378	549	FALSE
3-bromo-5-chloro-2,6-dihydroxybenzoic acid*	-.1042(-.4225,.21406)	0.520949	550	FALSE
1-(1-enyl-oleoyl)-GPE (P-18:1)*	-.1717(-.6967,.35318)	0.521286	551	FALSE
p-cresol glucuronide*	-.1737(-.7048,.35741)	0.521468	552	FALSE
eicosenoate (20:1)	.13735(-.2850,.55972)	0.52389	553	FALSE
maltol sulfate	.22402(-.4657,.91376)	0.5244	554	FALSE
cholesterol	.06133(-.1280,.25070)	0.52554	555	FALSE
homoarginine	.04326(-.0907,.17726)	0.526895	556	FALSE
X-21441	.22459(-.4734,.92268)	0.528315	557	FALSE
(S)-3-hydroxybutyrylcarnitine	.16192(-.3421,.66605)	0.528988	558	FALSE
guanosine	.12211(-.2587,.50299)	0.529747	559	FALSE
2-aminobutyrate	-.0969(-.4019,.20802)	0.53316	560	FALSE
N-acetyl-2-aminoadipate	-.0828(-.3442,.17855)	0.534416	561	FALSE
1H-indole-7-acetic acid	.15869(-.3428,.66021)	0.535129	562	FALSE
X-21353	.14295(-.3091,.59507)	0.535439	563	FALSE
N-acetylglucosaminylasparagine	.07969(-.1723,.33177)	0.535474	564	FALSE
methyl glucopyranoside (alpha + beta)	.07757(-.1679,.32307)	0.535698	565	FALSE
1-stearoyl-2-oleoyl-GPI (18:0/18:1)*	-.1289(-.5378,.28003)	0.536668	566	FALSE
behenoyl sphingomyelin (d18:1/22:0)*	-.3968(-1.659,.86601)	0.537928	567	FALSE
beta-hydroxyisovaleroylcarnitine	-.1894(-.7933,.41444)	0.538608	568	FALSE
N,N,N-trimethyl-alanylproline betaine (TMAP)	.04091(-.0905,.17234)	0.541736	569	FALSE
1-docosahexaenoylglycerol (22:6)	-.1574(-.6643,.34955)	0.542819	570	FALSE
1-(1-enyl-palmitoyl)-GPE (P-16:0)*	.09147(-.2053,.38835)	0.545893	571	FALSE
3-aminoisobutyrate	.10367(-.2334,.44083)	0.546699	572	FALSE
glycochenodeoxycholate glucuronide (1)	.08082(-.1825,.34423)	0.547597	573	FALSE
choline	-.0799(-.3407,.18084)	0.547915	574	FALSE
X-21364	.14541(-.3307,.62156)	0.549461	575	FALSE
arabonate/xylonate	-.0481(-.2064,.11011)	0.55097	576	FALSE
2-hydroxyarachidate*	-.1771(-.7611,.40690)	0.552265	577	FALSE
palmitoleoyl-linoleoyl-glycerol (16:1/18:2) [1]*	.08503(-.1973,.36741)	0.555026	578	FALSE
caffeine	.09696(-.2250,.41896)	0.555059	579	FALSE
hexanoylcarnitine (C6)	-.2312(-.9992,.53677)	0.555117	580	FALSE
1-(1-enyl-palmitoyl)-2-linoleoyl-GPC (P-16:0/18:2)*	-.1612(-.6994,.37686)	0.55695	581	FALSE
eicosapentaenoylcholine	.07261(-.1699,.31519)	0.557373	582	FALSE
glutarylcarnitine (C5-DC)	-.0998(-.4348,.23518)	0.559119	583	FALSE
X-12411	.12831(-.3022,.55889)	0.559181	584	FALSE
N-acetylglycine	.11610(-.2735,.50572)	0.5592	585	FALSE
fibrinopeptide A (3-16)**	.07103(-.1683,.31036)	0.560785	586	FALSE
methyl-4-hydroxybenzoate sulfate	.10621(-.2525,.46500)	0.561761	587	FALSE
oleoyl-linoleoyl-glycerol (18:1/18:2) [2]	.21586(-.5206,.95242)	0.565694	588	FALSE
carotene diol (3)	.10231(-.2497,.45436)	0.568927	589	FALSE
2,4-di-tert-butylphenol	.18320(-.4471,.81357)	0.568929	590	FALSE
alpha-ketoglutarate	.10851(-.2682,.48526)	0.572408	591	FALSE
N6-methyllysine	-.2467(-1.105,.61179)	0.573226	592	FALSE
sphingomyelin (d18:0/20:0, d16:0/22:0)*	.07370(-.1838,.33127)	0.574907	593	FALSE
pentose acid*	.06515(-.1626,.29296)	0.575067	594	FALSE
3-hydroxyisobutyrate	-.0599(-.2702,.15046)	0.576743	595	FALSE
N1-methylinosine	-.0947(-.4340,.24450)	0.584	596	FALSE
caprate (10:0)	.10796(-.2785,.49452)	0.584078	597	FALSE
4-hydroxyphenylacetate	-.0801(-.3680,.20789)	0.585672	598	FALSE
X-11372	-.0931(-.4285,.24227)	0.586224	599	FALSE
5,6-dihydrothymine	.08476(-.2207,.39029)	0.586613	600	FALSE
myristoleoylcarnitine (C14:1)*	-.0627(-.2889,.16356)	0.587009	601	FALSE
X-25948	-.0867(-.4009,.22751)	0.588612	602	FALSE
2-piperidinone	.03644(-.0974,.17037)	0.593831	603	FALSE
palmitoyl-sphingosine-phosphoethanolamine (d18:1/16:0)	-.1317(-.6174,.35381)	0.59477	604	FALSE
alpha-hydroxyisovalerate	.13323(-.3605,.62698)	0.59688	605	FALSE
cinnamoylglycine	.17219(-.4668,.81122)	0.597396	606	FALSE
fumarate	-.0584(-.2758,.15885)	0.597932	607	FALSE
hydroxy-N6,N6,N6-trimethyllysine*	.04684(-.1277,.22146)	0.599037	608	FALSE
X-12462	.07832(-.2146,.37132)	0.600348	609	FALSE
X-11299	-.1804(-.8592,.49843)	0.602449	610	FALSE
epiandrosterone sulfate	-.1032(-.4920,.28552)	0.602639	611	FALSE
dimethylglycine	-.1244(-.5930,.34422)	0.602805	612	FALSE
1-methylguanidine	.13084(-.3644,.62614)	0.604616	613	FALSE
cholate	-.0887(-.4248,.24736)	0.604798	614	FALSE
N-linoleoylserine*	-.4424(-2.121,1.2370)	0.605618	615	FALSE
3beta-hydroxy-5-cholenoate	.08822(-.2469,.42339)	0.605907	616	FALSE
X-16576	-.1476(-.7094,.41406)	0.606357	617	FALSE
1-oleoyl-GPG (18:1)*	-.0517(-.2503,.14692)	0.609812	618	FALSE
2-methylserine	.08393(-.2385,.40641)	0.609957	619	FALSE
ethyl beta-glucopyranoside	-.1104(-.5353,.31447)	0.610413	620	FALSE
X-24949	-.1201(-.5856,.34540)	0.613077	621	FALSE
margarate (17:0)	.09447(-.2724,.46139)	0.613783	622	FALSE
trans-4-hydroxyproline	.05154(-.1493,.25242)	0.615011	623	FALSE
16alpha-hydroxy DHEA 3-sulfate	-.0775(-.3802,.22528)	0.615895	624	FALSE
phosphoethanolamine	-.1354(-.6685,.39765)	0.618482	625	FALSE
X-12844	-.2033(-1.004,.59795)	0.618892	626	FALSE
N-acetylserine	-.0584(-.2917,.17489)	0.623614	627	FALSE
X-25419	-.2010(-1.005,.60328)	0.62422	628	FALSE
dodecadienoate (12:2)*	.23624(-.7093,1.1818)	0.624374	629	FALSE
1-palmitoyl-GPE (16:0)	.14540(-.4374,.72821)	0.624849	630	FALSE
eugenol sulfate	.23429(-.7100,1.1786)	0.626753	631	FALSE
2-hydroxyheptanoate*	.10547(-.3222,.53317)	0.628834	632	FALSE
1-arachidonylglycerol (20:4)	.04798(-.1468,.24279)	0.62923	633	FALSE
sphingomyelin (d18:2/18:1)*	.09619(-.2965,.48897)	0.631237	634	FALSE
vanillactate	-.1990(-1.015,.61767)	0.632901	635	FALSE
14-HDoHE/17-HDoHE	-.1831(-.9359,.56977)	0.633578	636	FALSE
sedoheptulose	.05261(-.1641,.26942)	0.634311	637	FALSE
gamma-glutamylglycine	.10253(-.3249,.53001)	0.638276	638	FALSE
3beta,7alpha-dihydroxy-5-cholestenoate	-.0961(-.4972,.30499)	0.638529	639	FALSE
2-hydroxybutyrate/2-hydroxyisobutyrate	.12704(-.4036,.65777)	0.638948	640	FALSE
X-21319	.13545(-.4310,.70196)	0.639333	641	FALSE
12-HHTrE	-.0765(-.4033,.25019)	0.646005	642	FALSE
1-arachidonoyl-GPA (20:4)	-.0577(-.3065,.19119)	0.64956	643	FALSE
erythritol	.03018(-.1005,.16096)	0.650926	644	FALSE
X-12713	.07055(-.2363,.37741)	0.652249	645	FALSE
5,6-dihydrouridine	-.0254(-.1362,.08533)	0.652383	646	FALSE
bilirubin degradation product, C16H18N2O5 (3)**	.05985(-.2010,.32074)	0.65295	647	FALSE
X-11483	-.1486(-.7998,.50253)	0.654591	648	FALSE
fibrinopeptide A (3-15)**	.06283(-.2139,.33962)	0.656358	649	FALSE
7-methylxanthine	.09547(-.3267,.51774)	0.657662	650	FALSE
X-25371	.07933(-.2716,.43027)	0.657704	651	FALSE
1-stearoyl-2-docosahexaenoyl-GPC (18:0/22:6)	-.1368(-.7429,.46924)	0.658126	652	FALSE
cysteine	.09251(-.3179,.50302)	0.658692	653	FALSE
3-hydroxypyridine sulfate	.07931(-.2747,.43339)	0.660627	654	FALSE
S-1-pyrroline-5-carboxylate	.13559(-.4763,.74754)	0.664087	655	FALSE
glycodeoxycholate	-.0422(-.2339,.14932)	0.665281	656	FALSE
bilirubin (E,E)*	-.0614(-.3401,.21722)	0.665539	657	FALSE
X-23659	.06194(-.2215,.34540)	0.668447	658	FALSE
dehydroepiandrosterone sulfate (DHEA-S)	.09973(-.3585,.55806)	0.669747	659	FALSE
2-aminoadipate	-.2352(-1.320,.85013)	0.670951	660	FALSE
N1-methyladenosine	-.0461(-.2591,.16694)	0.671368	661	FALSE
1-(1-enyl-palmitoyl)-2-palmitoyl-GPC (P-16:0/16:0)*	.05466(-.1986,.30792)	0.672281	662	FALSE
3-hydroxy-2-ethylpropionate	.09284(-.3375,.52326)	0.672471	663	FALSE
sphingomyelin (d18:1/17:0, d17:1/18:0, d19:1/16:0)	.10030(-.3662,.56689)	0.673515	664	FALSE
2-palmitoylglycerol (16:0)	-.0272(-.1540,.09958)	0.674053	665	FALSE
trans-urocanate	-.1176(-.6669,.43163)	0.674655	666	FALSE
16-hydroxypalmitate	.20781(-.7650,1.1806)	0.675447	667	FALSE
(R)-3-hydroxybutyrylcarnitine	.10235(-.3780,.58274)	0.67623	668	FALSE
laurate (12:0)	-.0707(-.4032,.26169)	0.676463	669	FALSE
glyco-beta-muricholate**	.02773(-.1029,.15845)	0.677481	670	FALSE
S-carboxyethylcysteine	.10310(-.3878,.59411)	0.680652	671	FALSE
acetylcarnitine (C2)	.02062(-.0784,.11967)	0.683125	672	FALSE
1-methylurate	-.0773(-.4513,.29657)	0.685095	673	FALSE
carnitine	-.0463(-.2720,.17938)	0.687464	674	FALSE
sphinganine-1-phosphate	.08270(-.3242,.48962)	0.690367	675	FALSE
gamma-glutamyltryptophan	-.0400(-.2383,.15818)	0.691981	676	FALSE
phenylacetylglycine	.06261(-.2490,.37426)	0.693749	677	FALSE
bilirubin (E,Z or Z,E)*	.08702(-.3465,.52064)	0.694064	678	FALSE
hyocholate	.04029(-.1608,.24145)	0.694641	679	FALSE
ceramide (d18:2/24:1, d18:1/24:2)*	.14035(-.5659,.84670)	0.696937	680	FALSE
ferulic acid 4-sulfate	-.0567(-.3428,.22929)	0.697271	681	FALSE
3-(4-hydroxyphenyl)lactate	.14569(-.5938,.88528)	0.699421	682	FALSE
vanillic alcohol sulfate	-.0506(-.3105,.20924)	0.702545	683	FALSE
indolepropionate	.04676(-.1936,.28713)	0.702959	684	FALSE
N-acetylaspartate (NAA)	-.1443(-.8898,.60119)	0.704389	685	FALSE
N-acetyltryptophan	-.1212(-.7481,.50566)	0.704678	686	FALSE
histidine	.14503(-.6054,.89550)	0.704848	687	FALSE
N-palmitoylglycine	.06953(-.2922,.43126)	0.706367	688	FALSE
picolinoylglycine	-.0801(-.4973,.33708)	0.706666	689	FALSE
sphingomyelin (d18:2/16:0, d18:1/16:1)*	.09565(-.4058,.59721)	0.708551	690	FALSE
isocitrate	.03333(-.1415,.20823)	0.708754	691	FALSE
4-vinylcatechol sulfate	-.0479(-.3005,.20473)	0.710091	692	FALSE
2,3-dihydroxy-5-methylthio-4-pentenoate (DMTPA)*	-.0240(-.1521,.10391)	0.712183	693	FALSE
androsterone sulfate	-.1162(-.7347,.50235)	0.712726	694	FALSE
X-11444	.17708(-.7676,1.1218)	0.713343	695	FALSE
myo-inositol	.12023(-.5213,.76180)	0.713379	696	FALSE
1,2-dipalmitoyl-GPC (16:0/16:0)	.08147(-.3559,.51888)	0.71504	697	FALSE
X-25433	.07949(-.3490,.50805)	0.716173	698	FALSE
glycosyl ceramide (d18:1/23:1, d17:1/24:1)*	.12314(-.5426,.78896)	0.716974	699	FALSE
suberate (C8-DC)	-.1024(-.6588,.45386)	0.71808	700	FALSE
X-24669	.08683(-.3848,.55846)	0.718213	701	FALSE
N-acetylalanine	.09779(-.4446,.64025)	0.723818	702	FALSE
taurodeoxycholic acid 3-sulfate	.04972(-.2272,.32671)	0.724921	703	FALSE
methionine sulfoxide	.06657(-.3044,.43763)	0.725107	704	FALSE
linolenate [alpha or gamma; (18:3n3 or 6)]	.04490(-.2064,.29627)	0.726251	705	FALSE
pregnenetriol disulfate*	.05964(-.2756,.39490)	0.727308	706	FALSE
X-23997	-.1802(-1.194,.83415)	0.727596	707	FALSE
2-naphthol sulfate	.03032(-.1404,.20113)	0.727823	708	FALSE
2-docosahexaenoylglycerol (22:6)*	.05525(-.2580,.36860)	0.729651	709	FALSE
nicotinamide	.11822(-.5604,.79687)	0.73277	710	FALSE
alanine	-.1334(-.9071,.64021)	0.735276	711	FALSE
3-methylcytidine	.01630(-.0782,.11088)	0.735504	712	FALSE
methionine sulfone	-.0681(-.4636,.32748)	0.735801	713	FALSE
hydroxyasparagine**	.02492(-.1200,.16986)	0.736101	714	FALSE
4-hydroxychlorothalonil	.05491(-.2654,.37531)	0.736931	715	FALSE
butyrate/isobutyrate (4:0)	.06731(-.3289,.46357)	0.739195	716	FALSE
maleate	.06424(-.3169,.44539)	0.741122	717	FALSE
1-lignoceroyl-GPC (24:0)	.06918(-.3415,.47990)	0.741284	718	FALSE
glycine	-.2014(-1.404,1.0015)	0.742798	719	FALSE
gamma-glutamylphenylalanine	.11891(-.5941,.83195)	0.74376	720	FALSE
3-indoxyl sulfate	.06229(-.3120,.43662)	0.744312	721	FALSE
N-palmitoyl-sphinganine (d18:0/16:0)	.05019(-.2515,.35191)	0.744359	722	FALSE
isovalerylglycine	.04035(-.2033,.28404)	0.745501	723	FALSE
bilirubin degradation product, C17H20N2O5 (1)**	-.0851(-.6012,.43095)	0.746442	724	FALSE
1-palmitoyl-2-oleoyl-GPI (16:0/18:1)*	-.0445(-.3175,.22835)	0.748864	725	FALSE
21-hydroxypregnenolone disulfate	.06192(-.3188,.44271)	0.749936	726	FALSE
2-methoxyhydroquinone sulfate (1)	.05741(-.2972,.41204)	0.750998	727	FALSE
docosapentaenoylcarnitine (C22:5n3)*	.05226(-.2720,.37662)	0.752137	728	FALSE
1-(1-enyl-palmitoyl)-2-oleoyl-GPC (P-16:0/18:1)*	-.1514(-1.100,.79739)	0.754388	729	FALSE
indolelactate	.03952(-.2083,.28737)	0.754633	730	FALSE
lactate	-.0739(-.5378,.38997)	0.754719	731	FALSE
lactosyl-N-behenoyl-sphingosine (d18:1/22:0)*	.09414(-.5046,.69297)	0.757978	732	FALSE
N-formylphenylalanine	-.0667(-.4924,.35889)	0.758449	733	FALSE
sphingosine 1-phosphate	-.0785(-.5807,.42365)	0.759203	734	FALSE
stachydrine	-.0254(-.1895,.13855)	0.760802	735	FALSE
octadecenedioylcarnitine (C18:1-DC)*	-.1426(-1.069,.78458)	0.762957	736	FALSE
X-24328	-.0572(-.4310,.31646)	0.763904	737	FALSE
1-myristoyl-2-palmitoyl-GPC (14:0/16:0)	-.0550(-.4147,.30460)	0.76417	738	FALSE
trigonelline (N'-methylnicotinate)	.01838(-.1018,.13857)	0.764339	739	FALSE
1-myristoylglycerol (14:0)	-.1361(-1.047,.77511)	0.769713	740	FALSE
palmitoloelycholine	-.0483(-.3739,.27730)	0.771101	741	FALSE
glycosyl-N-tricosanoyl-sphingadienine (d18:2/23:0)*	.02103(-.1209,.16297)	0.771505	742	FALSE
branched chain 14:0 dicarboxylic acid**	.05258(-.3024,.40757)	0.771562	743	FALSE
taurocholenate sulfate*	-.0386(-.2994,.22222)	0.771618	744	FALSE
oleoyl-oleoyl-glycerol (18:1/18:1) [1]*	.08072(-.4671,.62858)	0.772728	745	FALSE
N6,N6-dimethyllysine	.10364(-.6023,.80966)	0.77355	746	FALSE
X-23654	-.0338(-.2649,.19727)	0.774073	747	FALSE
X-21733	.07152(-.4214,.56451)	0.776132	748	FALSE
tauroursodeoxycholate	-.0361(-.2878,.21560)	0.778495	749	FALSE
X-25519	-.0526(-.4227,.31735)	0.780187	750	FALSE
X-23665	.04454(-.2692,.35833)	0.780807	751	FALSE
9,10-DiHOME	-.0522(-.4245,.32006)	0.783252	752	FALSE
1-(1-enyl-stearoyl)-2-arachidonoyl-GPE (P-18:0/20:4)*	.01170(-.0719,.09540)	0.783975	753	FALSE
phenylpyruvate	.10095(-.6234,.82540)	0.784748	754	FALSE
O-sulfo-tyrosine	.03184(-.1971,.26086)	0.785233	755	FALSE
cortisone	-.0281(-.2307,.17438)	0.785236	756	FALSE
branched-chain, straight-chain, or cyclopropyl 12:1 fatty acid*	-.0383(-.3138,.23727)	0.7853	757	FALSE
linoleate (18:2n6)	.04133(-.2561,.33878)	0.785323	758	FALSE
glycosyl-N-stearoyl-sphingosine (d18:1/18:0)	.08555(-.5314,.70257)	0.785797	759	FALSE
3-hydroxydecanoate	-.0490(-.4050,.30687)	0.787023	760	FALSE
X-12851	-.2198(-1.848,1.4088)	0.791341	761	FALSE
X-17010	-.0285(-.2409,.18372)	0.791856	762	FALSE
glycerate	.06252(-.4043,.52936)	0.792924	763	FALSE
X-24243	.06476(-.4198,.54936)	0.793352	764	FALSE
glucuronide of C10H18O2 (7)*	-.0641(-.5451,.41673)	0.793646	765	FALSE
hydroxypalmitoyl sphingomyelin (d18:1/16:0(OH))**	-.0294(-.2503,.19141)	0.793772	766	FALSE
gamma-glutamylisoleucine*	-.0855(-.7272,.55611)	0.79384	767	FALSE
N-oleoylserine	-.1250(-1.064,.81444)	0.794121	768	FALSE
3-phenylpropionate (hydrocinnamate)	.04588(-.2993,.39111)	0.794481	769	FALSE
N,N-dimethyl-pro-pro	.05383(-.3525,.46022)	0.795126	770	FALSE
3-methylglutarylcarnitine (2)	.03165(-.2079,.27122)	0.795644	771	FALSE
palmitoyl-linoleoyl-glycerol (16:0/18:2) [2]*	.02136(-.1415,.18425)	0.797113	772	FALSE
3-(methylthio)acetaminophen sulfate*	.01394(-.0966,.12457)	0.804935	773	FALSE
gamma-glutamylcitrulline*	-.0239(-.2190,.17111)	0.809773	774	FALSE
X-24951	.05327(-.3814,.48801)	0.810172	775	FALSE
alpha-ketoglutaramate*	.03062(-.2198,.28110)	0.810628	776	FALSE
gamma-glutamylhistidine	.04122(-.2978,.38027)	0.811632	777	FALSE
13-HODE + 9-HODE	-.0313(-.2913,.22869)	0.8132	778	FALSE
5-hydroxylysine	.03496(-.2563,.32627)	0.81402	779	FALSE
11beta-hydroxyandrosterone glucuronide	-.0306(-.2867,.22547)	0.814631	780	FALSE
myristate (14:0)	-.0196(-.1848,.14542)	0.81514	781	FALSE
5-acetylamino-6-amino-3-methyluracil	.05393(-.4036,.51148)	0.817299	782	FALSE
dihomo-linolenoylcarnitine (C20:3n3 or 6)*	.04806(-.3597,.45586)	0.817327	783	FALSE
2-hydroxyhippurate (salicylurate)	.04873(-.3682,.46573)	0.8188	784	FALSE
dodecanedioate (C12-DC)	.02333(-.1772,.22387)	0.819641	785	FALSE
2-hydroxydecanoate	-.0411(-.3951,.31282)	0.819663	786	FALSE
gamma-glutamylvaline	-.0236(-.2275,.18021)	0.819999	787	FALSE
fibrinopeptide B (1-12)**	.02661(-.2057,.25897)	0.822383	788	FALSE
2-hydroxyoctanoate	-.0162(-.1577,.12533)	0.8224	789	FALSE
glycochenodeoxycholate 3-sulfate	.02515(-.2007,.25106)	0.827275	790	FALSE
X-16397	.04200(-.3400,.42405)	0.829396	791	FALSE
N-acetyl-2-aminooctanoate*	.01538(-.1252,.15596)	0.830197	792	FALSE
carboxyethyl-GABA	.07931(-.6605,.81919)	0.833573	793	FALSE
5alpha-androstan-3alpha,17beta-diol monosulfate (2)	-.0216(-.2259,.18272)	0.835621	794	FALSE
7-methylguanine	-.0280(-.2945,.23854)	0.836756	795	FALSE
leucylalanine	.02172(-.1860,.22945)	0.837575	796	FALSE
linoleoylcholine*	.05046(-.4345,.53549)	0.838416	797	FALSE
nonadecanoate (19:0)	-.0477(-.5139,.41842)	0.840797	798	FALSE
perfluorohexanesulfonate (PFHxS)	.02821(-.2488,.30525)	0.841787	799	FALSE
caproate (6:0)	.03817(-.3378,.41424)	0.842296	800	FALSE
retinol (vitamin A)	.05539(-.4958,.60666)	0.843857	801	FALSE
isoleucylhydroxyproline*	.03621(-.3312,.40370)	0.846824	802	FALSE
tryptophan betaine	.02684(-.2476,.30135)	0.847997	803	FALSE
(16 or 17)-methylstearate (a19:0 or i19:0)	.02426(-.2242,.27277)	0.848197	804	FALSE
allantoin	.05211(-.4816,.58588)	0.84825	805	FALSE
glycosyl-N-(2-hydroxynervonoyl)-sphingosine (d18:1/24:1(2OH))*	.04917(-.4624,.56077)	0.850563	806	FALSE
pantothenate	-.0570(-.6583,.54433)	0.852555	807	FALSE
X-23782	.03118(-.2980,.36039)	0.852724	808	FALSE
sphinganine	-.0371(-.4319,.35768)	0.853834	809	FALSE
pseudouridine	.08154(-.7863,.94941)	0.853881	810	FALSE
homovanillate (HVA)	-.0165(-.1944,.16139)	0.855326	811	FALSE
X-17335	-.0354(-.4171,.34629)	0.855597	812	FALSE
oleoylcarnitine (C18:1)	.06076(-.5959,.71751)	0.856096	813	FALSE
lithocholate sulfate (1)	.01728(-.1695,.20414)	0.856152	814	FALSE
N-acetylphenylalanine	.03599(-.3592,.43119)	0.858319	815	FALSE
N-acetylthreonine	.01678(-.1679,.20156)	0.858661	816	FALSE
1-stearoyl-GPE (18:0)	.00587(-.0594,.07120)	0.860173	817	FALSE
glucuronide of C12H22O4 (1)*	.08768(-.9102,1.0855)	0.863267	818	FALSE
valine	-.0570(-.7074,.59328)	0.86346	819	FALSE
isovalerate (i5:0)	.03380(-.3522,.41989)	0.863737	820	FALSE
1-oleoylglycerol (18:1)	-.0271(-.3452,.29091)	0.867132	821	FALSE
oleoyl ethanolamide	-.0478(-.6112,.51566)	0.867929	822	FALSE
1-linoleoyl-GPI (18:2)*	.01702(-.1868,.22094)	0.870001	823	FALSE
3-methyl-2-oxovalerate	.02049(-.2297,.27077)	0.872487	824	FALSE
N-acetylglutamate	.02033(-.2351,.27581)	0.87603	825	FALSE
glycosyl ceramide (d18:1/20:0, d16:1/22:0)*	.00799(-.0955,.11157)	0.879794	826	FALSE
phenylalanine	.03893(-.4822,.56012)	0.883585	827	FALSE
paraxanthine	-.0279(-.4074,.35166)	0.88543	828	FALSE
campesterol	-.0177(-.2603,.22494)	0.886259	829	FALSE
4-vinylguaiacol sulfate	-.0237(-.3533,.30578)	0.887513	830	FALSE
(14 or 15)-methylpalmitate (a17:0 or i17:0)	.02395(-.3306,.37854)	0.894656	831	FALSE
glycerol	-.0175(-.2813,.24630)	0.896401	832	FALSE
quinate	.01264(-.1964,.22170)	0.905657	833	FALSE
oleate/vaccenate (18:1)	-.0332(-.5960,.52963)	0.907884	834	FALSE
2,6-dihydroxybenzoic acid	.01314(-.2101,.23649)	0.90813	835	FALSE
vanillylmandelate (VMA)	-.0166(-.3063,.27305)	0.910357	836	FALSE
glycoursodeoxycholate	.01132(-.1962,.21885)	0.914834	837	FALSE
4-acetaminophen sulfate	.01189(-.2107,.23451)	0.916613	838	FALSE
4-methylcatechol sulfate	.03266(-.5808,.64621)	0.916887	839	FALSE
N-linoleoylglycine	-.0170(-.3379,.30388)	0.917099	840	FALSE
X-26119	.02856(-.5156,.57273)	0.918051	841	FALSE
4-guanidinobutanoate	-.0253(-.5094,.45887)	0.918402	842	FALSE
ascorbic acid 2-sulfate	.04877(-.8899,.98752)	0.918883	843	FALSE
glucose	-.0247(-.5042,.45474)	0.919357	844	FALSE
orotidine	-.0113(-.2333,.21066)	0.920248	845	FALSE
indoleacetoylcarnitine*	.01369(-.2684,.29581)	0.924194	846	FALSE
N-acetyl-aspartyl-glutamate (NAAG)	.01595(-.3128,.34476)	0.924223	847	FALSE
linoleoyl ethanolamide	.02529(-.5007,.55136)	0.924924	848	FALSE
glu-gly-asn-val**	-.0108(-.2510,.22930)	0.929431	849	FALSE
X-15245	.03447(-.7335,.80246)	0.929886	850	FALSE
1-oleoyl-2-arachidonoyl-GPE (18:1/20:4)*	.04882(-1.050,1.1480)	0.930624	851	FALSE
mannose	-.0223(-.5414,.49680)	0.932864	852	FALSE
behenoyl dihydrosphingomyelin (d18:0/22:0)*	-.0256(-.6295,.57828)	0.933648	853	FALSE
oleoyl-arachidonoyl-glycerol (18:1/20:4) [2]*	-.0168(-.4176,.38386)	0.934188	854	FALSE
erucate (22:1n9)	.00866(-.1993,.21668)	0.93493	855	FALSE
X-24812	.01086(-.2503,.27203)	0.935028	856	FALSE
X-11979	-.0141(-.3590,.33076)	0.936003	857	FALSE
benzoate	-.0141(-.3593,.33109)	0.936172	858	FALSE
N-acetyltaurine	-.0235(-.6264,.57932)	0.938924	859	FALSE
1-methylxanthine	.03102(-.8021,.86414)	0.941823	860	FALSE
X-24953	-.0251(-.7347,.68450)	0.944637	861	FALSE
biliverdin	.01571(-.4352,.46671)	0.945545	862	FALSE
X-21258	-.0261(-.7855,.73322)	0.946138	863	FALSE
pro-hydroxy-pro	.00445(-.1255,.13443)	0.946473	864	FALSE
1-heptadecenoylglycerol (17:1)*	-.0228(-.7148,.66908)	0.948333	865	FALSE
palmitoylcholine	-.0065(-.2095,.19655)	0.949837	866	FALSE
4-methyl-2-oxopentanoate	.00551(-.1707,.18178)	0.951066	867	FALSE
hypoxanthine	.01075(-.3380,.35958)	0.951812	868	FALSE
2-aminooctanoate	.01259(-.4359,.46114)	0.956129	869	FALSE
maltose	-.0132(-.4890,.46249)	0.956374	870	FALSE
X-19141	-.0117(-.4344,.41089)	0.956407	871	FALSE
gamma-glutamylserine	-.0123(-.4738,.44914)	0.958131	872	FALSE
sphingomyelin (d18:1/20:1, d18:2/20:0)*	-.0071(-.2734,.25923)	0.958238	873	FALSE
10-nonadecenoate (19:1n9)	.00324(-.1340,.14051)	0.963054	874	FALSE
1-palmitoyl-2-stearoyl-GPC (16:0/18:0)	-.0142(-.6966,.66823)	0.967421	875	FALSE
arachidate (20:0)	-.0100(-.5013,.48129)	0.968068	876	FALSE
X-23974	.00981(-.4755,.49516)	0.968379	877	FALSE
glutamine conjugate of C7H12O2*	.01147(-.6108,.63376)	0.971157	878	FALSE
5alpha-androstan-3beta,17beta-diol monosulfate (2)	-.0136(-.7738,.74662)	0.971995	879	FALSE
N-acetyl-1-methylhistidine*	-.0033(-.1927,.18604)	0.972142	880	FALSE
succinylglutamine	.00787(-.4592,.47498)	0.973647	881	FALSE
X-11795	-.0053(-.3383,.32757)	0.974729	882	FALSE
N-stearoyl-sphingadienine (d18:2/18:0)*	.00486(-.3044,.31413)	0.975409	883	FALSE
2-palmitoyl-GPC (16:0)*	-.0068(-.4612,.44763)	0.976532	884	FALSE
eicosenoylcarnitine (C20:1)*	-.0042(-.2872,.27880)	0.976635	885	FALSE
X-21471	-.0063(-.4484,.43571)	0.977468	886	FALSE
betaine	.00488(-.3526,.36244)	0.978648	887	FALSE
1,2-dilinoleoyl-GPC (18:2/18:2)	-.0032(-.2485,.24213)	0.979442	888	FALSE
pipecolate	.00887(-.6707,.68846)	0.979589	889	FALSE
alpha-hydroxycaproate	-.0035(-.2848,.27766)	0.980103	890	FALSE
X-26108	-.0034(-.4052,.39831)	0.986445	891	FALSE
N-acetylputrescine	-.0024(-.3035,.29865)	0.987159	892	FALSE
1-palmitoyl-2-docosahexaenoyl-GPE (16:0/22:6)*	-.0013(-.2138,.21117)	0.990338	893	FALSE
X-13431	-.0018(-.3446,.34087)	0.991447	894	FALSE
1-methyl-5-imidazolelactate	.00152(-.2868,.28987)	0.991742	895	FALSE
tetradecadienoate (14:2)*	-.0019(-.4834,.47941)	0.993523	896	FALSE
undecenoylcarnitine (C11:1)	.00098(-.2678,.26981)	0.994271	897	FALSE
glycoursodeoxycholic acid sulfate (1)	-.0004(-.1800,.17922)	0.996298	898	FALSE
glycocholate	-.0011(-.7382,.73589)	0.997506	899	FALSE
4-methylbenzenesulfonate	.00019(-.2655,.26592)	0.998845	900	FALSE
4-methylhexanoylglutamine	.00040(-.6524,.65321)	0.999023	901	FALSE

## Sheet: Table S7
Metabolite	CI_95_time	p_val_time	p_val_trajectory	Rank p_val_trajectory	FDR_trajectory<0.05
glycerophosphorylcholine (GPC)	.03764(.01009,.06518)	0.00739761	5.5545e-08	1	TRUE
cysteine s-sulfate	-.0455(-.0770,-.0139)	0.00473708	1.68693e-07	2	TRUE
glycochenodeoxycholate glucuronide (1)	.01149(-.0266,.04960)	0.554513	1.46926e-05	3	TRUE
pristanate	-.0583(-.0787,-.0380)	1.80234e-08	1.77212e-05	4	TRUE
sarcosine	.08151(.02272,.14029)	0.00657157	2.12636e-05	5	TRUE
N-acetylglutamate	.08132(.05494,.10770)	1.52879e-09	2.66172e-05	6	TRUE
1-(1-enyl-stearoyl)-2-arachidonoyl-GPE (P-18:0/20:4)*	-.0220(-.0310,-.0131)	1.18346e-06	3.69898e-05	7	TRUE
N1-methylinosine	.05006(.00953,.09060)	0.0154776	5.37626e-05	8	TRUE
1-oleoyl-2-docosahexaenoyl-GPE (18:1/22:6)*	-.0014(-.0560,.05322)	0.95916	6.25593e-05	9	TRUE
N-acetylglucosamine/N-acetylgalactosamine	.01040(-.0080,.02884)	0.268493	0.000256727	10	TRUE
3-(methylthio)acetaminophen sulfate*	-.0110(-.0220,-.0001)	0.0465865	0.000297405	11	TRUE
bilirubin degradation product, C17H20N2O5 (1)**	.17793(.12848,.22737)	1.74764e-12	0.000343754	12	TRUE
2-methoxyhydroquinone sulfate (1)	-.0088(-.0433,.02554)	0.612907	0.000402107	13	TRUE
11beta-hydroxyandrosterone glucuronide	.06646(.03538,.09755)	2.78194e-05	0.000410081	14	TRUE
beta-sitosterol	.00681(-.0057,.01941)	0.289425	0.000431096	15	TRUE
bilirubin degradation product, C17H18N2O4 (3)**	.15129(.07979,.22280)	3.36719e-05	0.000494328	16	TRUE
N-acetylproline	.02454(-.0255,.07463)	0.336895	0.000808419	17	TRUE
glycosyl-N-tricosanoyl-sphingadienine (d18:2/23:0)*	-.0211(-.0313,-.0108)	5.46673e-05	0.00111764	18	FALSE
N-acetyl-isoputreanine	.10299(.06406,.14192)	2.15575e-07	0.00114169	19	FALSE
glycine conjugate of C10H14O2 (1)*	-.0215(-.0337,-.0093)	0.000545878	0.00114402	20	FALSE
sphingomyelin (d18:1/25:0, d19:0/24:1, d20:1/23:0, d19:1/24:0)*	.10680(.07243,.14117)	1.1284e-09	0.00127517	21	FALSE
N-acetylarginine	.07933(.05490,.10375)	1.93742e-10	0.00129599	22	FALSE
sphingomyelin (d18:1/18:1, d18:2/18:0)	-.0158(-.0409,.00931)	0.217525	0.00137038	23	FALSE
indoleacetate	.09369(.06174,.12565)	9.08505e-09	0.00165973	24	FALSE
tetrahydrocortisol glucuronide	-.0455(-.1513,.06034)	0.399339	0.0017063	25	FALSE
(16 or 17)-methylstearate (a19:0 or i19:0)	-.0164(-.0471,.01438)	0.296418	0.00194315	26	FALSE
X-23593	.03430(.00807,.06052)	0.0103598	0.00195318	27	FALSE
5alpha-androstan-3alpha,17alpha-diol monosulfate	-.0678(-.1573,.02169)	0.137518	0.00203896	28	FALSE
1-oleoyl-2-docosahexaenoyl-GPC (18:1/22:6)*	.10849(.06824,.14874)	1.26686e-07	0.00222819	29	FALSE
alpha-ketoglutarate	-.0131(-.0711,.04478)	0.656017	0.00246332	30	FALSE
palmitoyl-sphingosine-phosphoethanolamine (d18:1/16:0)	-.0235(-.0825,.03548)	0.434629	0.00264918	31	FALSE
1-myristoyl-2-arachidonoyl-GPC (14:0/20:4)*	-.0437(-.0700,-.0174)	0.00109669	0.0026969	32	FALSE
docosapentaenoate (n3 DPA; 22:5n3)	.01544(-.0239,.05484)	0.442201	0.0028075	33	FALSE
piperine	.02309(.00127,.04491)	0.0380239	0.00307433	34	FALSE
X-23782	.06608(.00918,.12298)	0.022827	0.00346799	35	FALSE
1-stearoyl-2-arachidonoyl-GPI (18:0/20:4)	-.0065(-.0158,.00282)	0.1711	0.00350746	36	FALSE
gamma-glutamylthreonine	.04449(-.0210,.11001)	0.183107	0.00367167	37	FALSE
X-24408	-.0152(-.0497,.01920)	0.384968	0.00371208	38	FALSE
X-11787	.01081(-.0014,.02306)	0.0833581	0.00428925	39	FALSE
X-21736	-.1501(-.2150,-.0852)	5.71975e-06	0.0043488	40	FALSE
caproate (6:0)	.01303(-.0419,.06803)	0.642232	0.00457415	41	FALSE
glucose	-.0250(-.0989,.04874)	0.505348	0.00460361	42	FALSE
2-hydroxypalmitate	.05583(-.0944,.20607)	0.46637	0.00481123	43	FALSE
alpha-ketoglutaramate*	-.0141(-.0491,.02082)	0.427155	0.00504876	44	FALSE
hexanoylglycine	.12425(.05539,.19310)	0.000405064	0.00545382	45	FALSE
sedoheptulose	.02113(-.0023,.04458)	0.0772818	0.00562495	46	FALSE
isocitrate	-.0258(-.0420,-.0097)	0.00169793	0.00565287	47	FALSE
2-methylserine	.06508(.03468,.09547)	2.71433e-05	0.00598933	48	FALSE
1-palmitoyl-GPG (16:0)*	.06657(.02660,.10655)	0.00109772	0.00607612	49	FALSE
bilirubin degradation product, C16H18N2O5 (4)**	-.0339(-.0570,-.0109)	0.00388968	0.00636979	50	FALSE
argininate*	-.0358(-.0716,-.0000)	0.0499023	0.00646321	51	FALSE
3-methylglutarylcarnitine (2)	.00458(-.0314,.04065)	0.803324	0.00662853	52	FALSE
cysteine	.02206(.00433,.03978)	0.0147095	0.0069876	53	FALSE
serine	.01251(-.0221,.04720)	0.479733	0.00737908	54	FALSE
eicosenoate (20:1)	.06048(.02214,.09882)	0.00198706	0.00756637	55	FALSE
X-12680	.01803(-.0482,.08428)	0.59361	0.00759412	56	FALSE
caprate (10:0)	-.0219(-.0914,.04747)	0.535068	0.00770992	57	FALSE
X-23654	.06108(.03390,.08826)	1.06028e-05	0.0077636	58	FALSE
3,4-dihydroxybutyrate	-.0095(-.0195,.00048)	0.062229	0.00784729	59	FALSE
tiglylcarnitine (C5:1-DC)	.09338(.05835,.12841)	1.73748e-07	0.00796736	60	FALSE
cinnamoylglycine	.16985(.08290,.25680)	0.00012872	0.00805877	61	FALSE
14-HDoHE/17-HDoHE	.03509(-.0787,.14893)	0.545638	0.00807968	62	FALSE
uracil	-.0405(-.0721,-.0088)	0.012116	0.00842301	63	FALSE
sphingomyelin (d18:1/19:0, d19:1/18:0)*	.02534(-.0054,.05616)	0.107085	0.00845011	64	FALSE
myristate (14:0)	-.0332(-.0512,-.0151)	0.000313371	0.00912215	65	FALSE
16alpha-hydroxy DHEA 3-sulfate	.05638(.02984,.08292)	3.12588e-05	0.00926329	66	FALSE
1-linoleoyl-GPG (18:2)*	.01849(.00885,.02812)	0.00016889	0.00933186	67	FALSE
vanillic acid glycine	.07871(.05225,.10518)	5.56049e-09	0.0093454	68	FALSE
3-formylindole	-.0477(-.0686,-.0269)	7.0992e-06	0.00965041	69	FALSE
3-hydroxyisobutyrate	.02088(-.0102,.05198)	0.188135	0.0096639	70	FALSE
3-hydroxy-2-methylpyridine sulfate	.04899(.02328,.07470)	0.000187282	0.00979144	71	FALSE
N-acetylleucine	-.0660(-.1442,.01203)	0.0973265	0.00985011	72	FALSE
butyrylglycine	.02636(-.0007,.05351)	0.0569556	0.00985434	73	FALSE
acetylcarnitine (C2)	-.0153(-.0318,.00102)	0.0661712	0.0100801	74	FALSE
S-adenosylhomocysteine (SAH)	.01550(-.0602,.09127)	0.688323	0.0109922	75	FALSE
glycoursodeoxycholic acid sulfate (1)	-.0293(-.0481,-.0105)	0.00224622	0.0110996	76	FALSE
X-16576	-.1064(-.1904,-.0223)	0.0130716	0.0112748	77	FALSE
pro-hydroxy-pro	.02705(.01296,.04114)	0.000167457	0.0116086	78	FALSE
2-aminoheptanoate	.11897(.09130,.14665)	3.60839e-17	0.0116772	79	FALSE
8-methoxykynurenate	.02806(.01231,.04381)	0.000478824	0.0118788	80	FALSE
1-stearoyl-GPG (18:0)	-.0363(-.0564,-.0162)	0.000401862	0.0121172	81	FALSE
theanine	.12505(.08990,.16019)	3.07538e-12	0.0121638	82	FALSE
X-12112	-.0171(-.0888,.05449)	0.638756	0.0121661	83	FALSE
hexadecenedioate (C16:1-DC)*	.03959(.00381,.07537)	0.0300769	0.0124335	84	FALSE
phosphoethanolamine	-.0587(-.1430,.02563)	0.172498	0.0134933	85	FALSE
tauroursodeoxycholate	-.0006(-.0338,.03257)	0.969741	0.0143391	86	FALSE
N-acetyltaurine	.00105(-.0703,.07244)	0.976981	0.0148286	87	FALSE
3-bromo-5-chloro-2,6-dihydroxybenzoic acid*	.08682(.03528,.13835)	0.000960787	0.0150411	88	FALSE
margarate (17:0)	-.0026(-.0616,.05642)	0.931126	0.0152812	89	FALSE
indolelactate	.04508(.00531,.08484)	0.026282	0.0157078	90	FALSE
pipecolate	.04603(-.0169,.10898)	0.151826	0.015921	91	FALSE
1-oleoyl-GPC (18:1)	.09673(.04715,.14630)	0.000131135	0.016529	92	FALSE
cysteinylglycine disulfide*	.04099(.00928,.07269)	0.0112811	0.0165397	93	FALSE
2-aminobutyrate	-.0309(-.0579,-.0039)	0.0246153	0.0165862	94	FALSE
arachidonate (20:4n6)	-.0550(-.1255,.01557)	0.126641	0.0167469	95	FALSE
5alpha-pregnan-diol disulfate	.03362(-.0027,.07003)	0.0702862	0.0178301	96	FALSE
oleoyl ethanolamide	-.0127(-.0590,.03354)	0.589656	0.0179983	97	FALSE
21-hydroxypregnenolone disulfate	-.0136(-.0792,.05191)	0.682526	0.0181905	98	FALSE
pregnenetriol sulfate*	-.0040(-.0320,.02392)	0.77547	0.0189334	99	FALSE
oxalate (ethanedioate)	-.0066(-.0182,.00490)	0.257877	0.0189355	100	FALSE
S-methylmethionine	.04710(.00203,.09217)	0.0405308	0.0190934	101	FALSE
dihomo-linolenoyl-choline	.03394(-.0046,.07257)	0.084977	0.0191764	102	FALSE
sphingosine 1-phosphate	-.0059(-.0787,.06673)	0.871738	0.0191872	103	FALSE
11beta-hydroxyetiocholanolone glucuronide*	-.0196(-.0370,-.0022)	0.0268213	0.0191887	104	FALSE
glycosyl ceramide (d18:1/20:0, d16:1/22:0)*	-.0145(-.0263,-.0026)	0.0166075	0.0197949	105	FALSE
X-17653	.00323(-.0190,.02551)	0.776093	0.0201648	106	FALSE
acetoacetate	-.0214(-.0384,-.0044)	0.0134085	0.0208173	107	FALSE
2-hydroxystearate	.05648(.00206,.11090)	0.0419192	0.02093	108	FALSE
homocitrulline	.04287(.01363,.07211)	0.00405226	0.0217653	109	FALSE
erythritol	.03481(.01944,.05019)	9.07688e-06	0.021766	110	FALSE
pantoate	.05319(.03902,.06735)	1.83946e-13	0.0218138	111	FALSE
X-17323	.05823(.01712,.09934)	0.00549129	0.022344	112	FALSE
2-methylbutyrylcarnitine (C5)	-.1156(-.1584,-.0728)	1.15804e-07	0.022742	113	FALSE
5alpha-pregnan-3beta,20beta-diol monosulfate (1)	-.0021(-.0293,.02495)	0.87388	0.0234876	114	FALSE
bilirubin (E,Z or Z,E)*	.02287(-.0211,.06689)	0.308375	0.0237724	115	FALSE
sphingomyelin (d18:1/20:1, d18:2/20:0)*	.07405(.04083,.10727)	1.24751e-05	0.0239188	116	FALSE
2-hydroxy-4-(methylthio)butanoic acid	.15106(.11729,.18483)	1.81996e-18	0.0239292	117	FALSE
homoarginine	.01047(-.0081,.02911)	0.270628	0.0249661	118	FALSE
sphingomyelin (d18:2/16:0, d18:1/16:1)*	-.0257(-.1083,.05687)	0.541506	0.0262113	119	FALSE
13-HODE + 9-HODE	-.0516(-.0806,-.0225)	0.000497525	0.0263487	120	FALSE
3-hydroxyhexanoylcarnitine (1)	.00282(-.0234,.02908)	0.833053	0.0268396	121	FALSE
X-25419	.09794(.07056,.12532)	2.34886e-12	0.0268942	122	FALSE
tartarate	.00961(-.0077,.02699)	0.278055	0.027851	123	FALSE
myristoyl dihydrosphingomyelin (d18:0/14:0)*	.00525(-.0487,.05922)	0.848609	0.028202	124	FALSE
gamma-glutamylglycine	-.0150(-.0914,.06123)	0.698279	0.0295588	125	FALSE
X-24422	-.1716(-.2378,-.1053)	3.86832e-07	0.0296779	126	FALSE
androstenediol (3beta,17beta) disulfate (2)	.05330(.01886,.08774)	0.00241888	0.0298587	127	FALSE
ergothioneine	.08157(.02575,.13739)	0.00417958	0.0298909	128	FALSE
arachidoylcarnitine (C20)*	.03390(.01356,.05425)	0.00108998	0.0312859	129	FALSE
adipate (C6-DC)	-.0317(-.0689,.00536)	0.0935703	0.0314168	130	FALSE
X-14939	-.1151(-.1547,-.0755)	1.22362e-08	0.0328931	131	FALSE
eicosanedioate (C20-DC)	-.0009(-.0291,.02724)	0.947553	0.0333235	132	FALSE
3-hydroxyadipate	-.0093(-.0369,.01829)	0.508557	0.0343121	133	FALSE
palmitoyl sphingomyelin (d18:1/16:0)	.11079(.04180,.17978)	0.00164634	0.0343858	134	FALSE
stearoyl sphingomyelin (d18:1/18:0)	.01263(-.0023,.02764)	0.0990183	0.0351374	135	FALSE
stachydrine	.00834(-.0123,.02904)	0.42968	0.0356115	136	FALSE
stearoyl ethanolamide	.01636(-.0442,.07694)	0.596413	0.0362504	137	FALSE
docosahexaenoate (DHA; 22:6n3)	-.0105(-.0667,.04567)	0.712853	0.0370467	138	FALSE
1,3-dimethylurate	-.0052(-.0187,.00835)	0.451518	0.0372099	139	FALSE
2'-O-methylcytidine	.01401(-.0272,.05531)	0.506135	0.0372172	140	FALSE
1-(1-enyl-palmitoyl)-2-palmitoyl-GPC (P-16:0/16:0)*	.01902(-.0069,.04500)	0.150993	0.0374623	141	FALSE
oxindolylalanine	-.1421(-.1987,-.0856)	8.11331e-07	0.0383122	142	FALSE
trans-4-hydroxyproline	.04897(.02418,.07377)	0.000108404	0.0384103	143	FALSE
fibrinopeptide A (3-16)**	-.0304(-.0562,-.0046)	0.0207178	0.0385725	144	FALSE
X-25422	-.0094(-.0418,.02297)	0.567667	0.038633	145	FALSE
isobutyrylglycine	.03277(.00587,.05968)	0.0169522	0.0394085	146	FALSE
N,N,N-trimethyl-alanylproline betaine (TMAP)	-.0207(-.0326,-.0087)	0.000668825	0.03951	147	FALSE
N-acetylhistidine	.00066(-.0212,.02260)	0.952943	0.0412524	148	FALSE
3-ureidopropionate	.11693(.07705,.15681)	9.09015e-09	0.0417566	149	FALSE
pantothenate	.13219(.06588,.19850)	9.32761e-05	0.0419969	150	FALSE
X-21607	-.0749(-.1294,-.0204)	0.0070261	0.0421337	151	FALSE
5alpha-pregnan-3beta,20alpha-diol monosulfate (2)	.04584(.02165,.07003)	0.000203584	0.0422934	152	FALSE
homovanillate (HVA)	-.0197(-.0404,.00100)	0.0622365	0.0431351	153	FALSE
sulfate of piperine metabolite C16H19NO3 (2)*	.04411(.02240,.06582)	6.82574e-05	0.0431568	154	FALSE
12-HETE	.01100(-.0403,.06231)	0.674222	0.0457481	155	FALSE
X-18913	-.0423(-.0922,.00759)	0.0966041	0.0458814	156	FALSE
hexanoylglutamine	.08094(.03214,.12974)	0.00115054	0.0465294	157	FALSE
galactonate	.02880(.00423,.05338)	0.0215834	0.0469945	158	FALSE
X-16397	-.0518(-.0877,-.0159)	0.00461431	0.0470428	159	FALSE
1-stearoyl-2-oleoyl-GPC (18:0/18:1)	-.0423(-.1073,.02272)	0.2022	0.0470617	160	FALSE
linoleoyl-docosahexaenoyl-glycerol (18:2/22:6) [2]*	.12149(.03663,.20635)	0.0050162	0.0475177	161	FALSE
X-23739	.01466(-.0087,.03806)	0.219066	0.051228	162	FALSE
octanoylcarnitine (C8)	-.0001(-.0405,.04015)	0.992555	0.0519164	163	FALSE
1-linoleoyl-2-linolenoyl-GPC (18:2/18:3)*	.01949(-.0141,.05317)	0.256475	0.0528933	164	FALSE
4-methylcatechol sulfate	.10239(.01967,.18511)	0.0152647	0.0531629	165	FALSE
erythronate*	.00795(-.0074,.02333)	0.311225	0.0535855	166	FALSE
glycylvaline	.00135(-.0252,.02800)	0.920796	0.0544385	167	FALSE
1-methylguanidine	.06773(.00734,.12812)	0.0279353	0.0547094	168	FALSE
spermidine	.01873(-.0046,.04207)	0.115711	0.0552052	169	FALSE
1-linolenoyl-GPC (18:3)*	.03679(.02296,.05062)	1.83728e-07	0.0555754	170	FALSE
N2,N2-dimethylguanosine	.12379(.05160,.19599)	0.000777105	0.0562538	171	FALSE
3-aminoisobutyrate	-.0240(-.0700,.02187)	0.30422	0.0564347	172	FALSE
3-(N-acetyl-cystein-S-yl) acetaminophen	.00957(-.0076,.02682)	0.276634	0.057281	173	FALSE
2-stearoyl-GPE (18:0)*	.03676(.01152,.06200)	0.00430241	0.0573278	174	FALSE
1-arachidonoyl-GPC (20:4n6)*	-.0117(-.0365,.01318)	0.356784	0.0578937	175	FALSE
trans-urocanate	.00104(-.0562,.05836)	0.97161	0.0580401	176	FALSE
indoleacetoylcarnitine*	-.0491(-.0889,-.0094)	0.0153891	0.0587295	177	FALSE
4-cholesten-3-one	.00744(-.0170,.03194)	0.551488	0.0620177	178	FALSE
1-(1-enyl-stearoyl)-2-linoleoyl-GPE (P-18:0/18:2)*	.02152(-.0317,.07479)	0.428297	0.0626385	179	FALSE
glycosyl ceramide (d18:2/24:1, d18:1/24:2)*	-.0216(-.0342,-.0090)	0.000780387	0.0632235	180	FALSE
N-stearoyltaurine	-.0227(-.0545,.00897)	0.159635	0.0636687	181	FALSE
hippurate	.07166(.00613,.13719)	0.0320841	0.0641085	182	FALSE
myo-inositol	.02567(-.0468,.09823)	0.488069	0.0643982	183	FALSE
3-hydroxy-3-methylglutarate	-.0302(-.0559,-.0046)	0.0208033	0.0645878	184	FALSE
palmitoleate (16:1n7)	-.0395(-.0983,.01921)	0.187162	0.0650703	185	FALSE
3-hydroxyhippurate	.04287(.00855,.07719)	0.0143509	0.0653054	186	FALSE
12-HHTrE	-.0814(-.1165,-.0464)	5.18918e-06	0.0659362	187	FALSE
ximenoylcarnitine (C26:1)*	.06235(.03139,.09331)	7.91048e-05	0.0665722	188	FALSE
suberate (C8-DC)	-.0360(-.1037,.03173)	0.297417	0.0680344	189	FALSE
glucuronide of C12H22O4 (1)*	.06126(-.0439,.16645)	0.253666	0.0680678	190	FALSE
cystathionine	.02887(-.0081,.06587)	0.126105	0.0683099	191	FALSE
1-palmitoyl-2-dihomo-linolenoyl-GPC (16:0/20:3n3 or 6)*	-.0234(-.0862,.03943)	0.465256	0.0688794	192	FALSE
glutarylcarnitine (C5-DC)	.02222(-.0296,.07409)	0.401151	0.0693682	193	FALSE
butyrate/isobutyrate (4:0)	-.0165(-.0498,.01676)	0.330257	0.0700424	194	FALSE
imidazole lactate	.04933(.00398,.09469)	0.0329894	0.0703692	195	FALSE
asparagine	.01949(-.0486,.08765)	0.574947	0.0707253	196	FALSE
maltose	.04583(-.0237,.11542)	0.19677	0.0707382	197	FALSE
N-methylproline	-.0087(-.0661,.04870)	0.765857	0.0711954	198	FALSE
gamma-tocopherol/beta-tocopherol	-.0187(-.0329,-.0046)	0.00924454	0.0712711	199	FALSE
androstenediol (3beta,17beta) monosulfate (1)	-.0219(-.0713,.02742)	0.383671	0.0732628	200	FALSE
creatine	-.0206(-.0439,.00259)	0.0816579	0.0746601	201	FALSE
margaroylcarnitine (C17)*	-.0007(-.0212,.01966)	0.939214	0.0759514	202	FALSE
X-22162	-.0031(-.0234,.01718)	0.763032	0.0774756	203	FALSE
1-pentadecanoylglycerol (15:0)	-.0406(-.0660,-.0152)	0.00171944	0.0775061	204	FALSE
ribitol	.02727(-.0027,.05729)	0.0749315	0.0775785	205	FALSE
2-aminophenol sulfate	-.0094(-.0536,.03464)	0.673521	0.077941	206	FALSE
X-23997	.10282(.02167,.18397)	0.0130096	0.0779638	207	FALSE
thyroxine	-.0139(-.0412,.01339)	0.317735	0.0789208	208	FALSE
xanthurenate	-.0019(-.0288,.02497)	0.887517	0.078951	209	FALSE
androstenediol (3alpha, 17alpha) monosulfate (3)	.01629(-.0859,.11857)	0.754785	0.0791941	210	FALSE
2-hydroxydecanoate	-.0685(-.1284,-.0085)	0.0251631	0.0794023	211	FALSE
glycolithocholate	.02612(.00333,.04891)	0.0246477	0.0794609	212	FALSE
phenylacetylglutamine	.00551(-.0078,.01885)	0.417501	0.0812732	213	FALSE
X-17335	-.0481(-.1029,.00656)	0.0845667	0.082006	214	FALSE
X-16935	.02294(.01077,.03511)	0.000220186	0.0844932	215	FALSE
N-stearoyl-sphinganine (d18:0/18:0)*	.02326(-.0444,.09098)	0.5006	0.0867344	216	FALSE
4-hydroxyhippurate	.07067(.02155,.11979)	0.00480067	0.0876083	217	FALSE
bilirubin degradation product, C17H18N2O4 (2)**	.10973(.04254,.17693)	0.00137034	0.0882575	218	FALSE
2,6-dihydroxybenzoic acid	-.0185(-.0382,.00120)	0.0656933	0.0885535	219	FALSE
oleoyl-linoleoyl-glycerol (18:1/18:2) [1]	.00433(-.0128,.02156)	0.621615	0.0886748	220	FALSE
fibrinopeptide A (3-15)**	.06550(.04045,.09056)	2.9695e-07	0.0894457	221	FALSE
urea	.03307(-.0107,.07692)	0.139426	0.0894576	222	FALSE
bilirubin degradation product, C17H20N2O5 (2)**	.06058(-.0050,.12624)	0.0705082	0.0908444	223	FALSE
methyl glucopyranoside (alpha + beta)	.05295(.02819,.07770)	2.75692e-05	0.0914771	224	FALSE
1-methyl-5-imidazolelactate	.05406(.03040,.07773)	7.55057e-06	0.0927739	225	FALSE
2-hydroxy-3-methylvalerate	.00640(-.0270,.03984)	0.707193	0.093129	226	FALSE
linoleoyl-arachidonoyl-glycerol (18:2/20:4) [2]*	.03612(-.0078,.08014)	0.10776	0.0931841	227	FALSE
2-hydroxyarachidate*	-.0078(-.0802,.06460)	0.831946	0.0933665	228	FALSE
sphingomyelin (d18:1/20:2, d18:2/20:1, d16:1/22:2)*	-.1036(-.2294,.02212)	0.106252	0.0940767	229	FALSE
N-methylpipecolate	.04379(.02135,.06622)	0.000130223	0.0942131	230	FALSE
1-(1-enyl-oleoyl)-GPE (P-18:1)*	.15735(.10114,.21356)	4.08777e-08	0.095063	231	FALSE
eicosenedioate (C20:1-DC)*	-.0506(-.0926,-.0086)	0.0180578	0.0950646	232	FALSE
undecenoylcarnitine (C11:1)	-.0161(-.0397,.00750)	0.181206	0.0966995	233	FALSE
4-vinylcatechol sulfate	.06961(.04234,.09688)	5.61395e-07	0.0973763	234	FALSE
tetradecanedioate (C14-DC)	.03611(.01853,.05368)	5.65668e-05	0.0974818	235	FALSE
1-palmitoyl-GPI (16:0)	-.0393(-.0576,-.0210)	2.43714e-05	0.0975316	236	FALSE
behenoyl sphingomyelin (d18:1/22:0)*	-.0167(-.0741,.04066)	0.567688	0.0988824	237	FALSE
N-acetyl-aspartyl-glutamate (NAAG)	.05159(-.0068,.11008)	0.0838378	0.0993108	238	FALSE
X-12411	.01679(-.0449,.07855)	0.593997	0.0998382	239	FALSE
C-glycosyltryptophan	.02232(.00902,.03562)	0.00100457	0.100134	240	FALSE
N4-acetylcytidine	.01297(-.0330,.05897)	0.580355	0.101869	241	FALSE
1-palmitoyl-2-linoleoyl-GPC (16:0/18:2)	-.0554(-.0986,-.0122)	0.0118105	0.102109	242	FALSE
[truncated: 659 more rows]

## Sheet: Table S8
Metabolite	CI_95_time	p_val_time	p_val_trajectory	Rank	FDR<0.05
[truncated: 901 more rows]
